# Supplementary material for: Overview of a formal scoping review on health system report cards
Source: Implement Sci. 2010 Jan 15;5:2. doi: 10.1186/1748-5908-5-2 (PMC2823624; doi:10.1186/1748-5908-5-2)
Supplement: Additional file 1 — Reference Database. This file contains the references selected from the scoping review of the literature pertaining to health system report cards. The file contains tabs that are labeled according to the categories listed in Figures 1 and 2, and the references are organized under these categories. We list an identification number, first author and year of publication, title, citation, country of origin, level within health care system at which the reporting occurs (e.g. system level, hospital, individual provider, etc.), clinical area, category and sub categories. [file 1748-5908-5-2-S1.XLS]

## Sheet: Explanation
The worksheets contained within this database contain the information regarding articles included in the scoping review. The worksheets are labelled according to the categories contained in Figures 1 and 2 of the manuscript. Below is an explanation of the column headers in the following worksheets
Ref ID	Authors and year	Title	Citation	Country of Origin	Level of reporting	Clinical area	Category	Sub Category	Sub Category
Identification number in Reference Manager database	self explanatory	title of article	self explanatory	This is indicated if the article pertains to specific practices within a country	i.e. health system or plan level, country, region, hospital, or group or inidividual physician or provider	if indicated; e.g. cardiac, cancer, mental health	Main category as indicated in the methods; first level of charting. Worksheets within this file are organized by category or sub category (in the case of methods).	If obvious, a common topic within categories. Report card Methods (or Methods) has been divided into sub categories.	Further common topic areas

## Sheet: Evidence of Effectiveness
Ref ID	First author and date	Title	Citation	Country of Origin	Level of reporting	Clinical area	Category	Sub Category	Sub Category
4969	Kellett 2001	The elusive final stages of the audit cycle: Do we put results into action?	Journal of Clinical Governance 2001, 9: 187-191	UK			Evidence of effectiveness	conf	admin and providers
1048	Wedig 2002	The effect of report cards on consumer choice in the health insurance market.	J Health Econ 2002, 21: 1031-1048	US	health system/plan performance	home health care	Evidence of effectiveness	public	patient/consumer choice
1246	Scanlo 2002	The impact of health plan report cards on managed care enrollment.	J Health Econ 2002, 21: 19-41.	Netherlands	health system/plan performance		Evidence of effectiveness	public	patient/consumer choice
1346	Fox 2001	The effectiveness of CAHPS among women enrolling in Medicaid managed care.	Journal of Ambulatory Care Management 2001, 24: 76-91.	US	health system/plan performance		Evidence of effectiveness	public	patient/consumer choice
1544	Spranca 2000	Do consumer reports of health plan quality affect health plan selection?	Health Services Research 2000, 35: 933-947.	US	health system/plan performance		Evidence of effectiveness	public	patient/consumer choice
1878	Knutson 1998	Impact of report cards on employees: a natural experiment.	Health Care Financing Review 1998, 20: 5-27	US	health system/plan performance		Evidence of effectiveness	public	patient/consumer choice
2030	Rainwater 1998	The California Hospital Outcomes Project: how useful is California's report card for quality improvement?[	Joint Commission Journal on Quality Improvement 1998, 24: 31-39.	US	hospital performance		Evidence of effectiveness	public	admin
2285	Luce 1996	Use of risk-adjusted outcome data for quality improvement by public hospitals.	Western Journal of Medicine 1996, 164: 410-414.	US	hospital performance		Evidence of effectiveness	public	admin
8731	David 2006	Do Report Cards Influence Hospital Choice? The Case of Kidney Transplantation	Inquiry - Excellus Health Plan 2006, 43: 150-159.		hospital performance	surgery, kidney transplantation	Evidence of effectiveness	public	patient/consumer choice
9679	Epstein 2004	Responses to mortality report cards for cardiac surgery.	United States -- Pennsylvania: University of Pennsylvania; 2004. Ph.D	US	hospital performance	cardiac, surgery	Evidence of effectiveness	public	responses to report cards in New Jersey, New York and Pennsylvania during 1988-2002
9749	Zema 2002	The impact of report cards on consumer health plan choice.	United States -- Maryland: The Johns Hopkins University; 2002. Ph.D	US	health system/plan performance		Evidence of effectiveness	public	patient/consumer choice
	Jamtvedt 2003	Audit and feedback: effects on professional practice and health care outcomes	update of Cochrane Database Syst Rev. 2000;(2):CD000259. Cochrane Database of Systematic Reviews 2003		health system/ plan performance
2005	Chernew 1998	Health plan report cards and insurance choice.	Inquiry 1998, 35: 9-22.	US	health system/plan performance		Evidence of effectiveness		patient/consumer choice
8402	Chernow 2001	Learning and the Value of Information: The Case of Health Plan Report Cards.	NBER Working Papers: 8589. 2001. National Bureau of Economic Research, Inc	US	health system/plan performance		Evidence of effectiveness		patient choice
2006	Kazandijian 1998	Cesarean section rates: effects of participation in a performance measurement project.	Joint Commission Journal on Quality Improvement 1998, 24: 187-196	US	hospital performance	obstetrics, c-section rates	Evidence of effectiveness	conf	cont vs non-cont reporting
175	Rosenthal 2005	Early experience with pay-for-performance: from concept to practice	JAMA 294(14):1788-93, 2005	US	physician/provider performance (group)		Evidence of effectiveness	conf	P4P	quality of care
457	Borenstein 2004	The association between quality improvement activities performed by managed care organizations and quality of care.	American Journal of Medicine 2004, 117: 297-304.	US	health system/plan performance		Evidence of effectiveness	conf	QI	quality of care
466	Keating 2004	The influence of physicians' practice management strategies and financial arrangements on quality of care among patients with diabetes.	Med Care 2004, 42: 829-839.	US	physician/providers performance	diabetes care	Evidence of effectiveness	conf	QI	quality of care
608	McClellan 2004	A randomized evaluation of two health care quality improvement program (HCQIP) interventions to improve the adequacy of hemodialysis care of ESRD patients: feedback alone versus intensive intervention.	Journal of the American Society of Nephrology 2004, 15: 754-760	US	physician/provider performance (group)	end stage renal disease	Evidence of effectiveness	conf	QI	quality of care
670	Goff 2003	Quality of care for secondary prevention for patients with coronary heart disease: results of the Hastening the Effective Application of Research through Technology (HEART) trial	Am Heart J 2003, 146: 1045-1051.	US	physician/provider performance (group)	cardiac (CHD)	Evidence of effectiveness	conf	QI	process and outcome
681	Ferguson 2003	Continuous quality improvement in medicine: validation of a potential role for medical specialty societies	American Heart Hospital Journal 2003, 1: 264-272.	US	physician/provider performance (group)	cardiac; CABG surg	Evidence of effectiveness	conf	QI	process
714	McClellan 2003	Improved diabetes care by primary care physicians: results of a group-randomized evaluation of the Medicare Health Care Quality Improvement Program (HCQIP).	Journal of Clinical Epidemiology 2003, 56: 1210-1217	UK	physician/provider performance	diabetes care	Evidence of effectiveness	conf	QI	process
816	Imperato 2003	Improvements in breast cancer pathology practices among medicare patients undergoing unilateral extended simple mastectomy.	Am J Med Qual 2003, 18: 164-170.	US	physician/provider performance	breast cancer pathology	Evidence of effectiveness	conf	QI	process
1874	Mankuta 1999	A quality management project in Israeli navy primary care clinics.	Am J Med Qual 1999, 14: 211-215	US	physician/provider performance		Evidence of effectiveness	conf	QI	patient satis and q of c
18	Meissner 2006	Benchmarking as a tool of continuous quality improvement in postoperative pain management.	European Journal of Anaesthesiology 23(2):142-8, 2006	UK	physician/provider performance (group)	surgical performance	Evidence of effectiveness	conf	QI int	process and outcomes
184	Horner 2005	Using quality improvement to address pain management practices in nursing homes	Journal of Pain & Symptom Management 30(3):271-7, 2005	US	physician/provider performance (group)	nursing home performance	Evidence of effectiveness	conf	QI int	outcome measures
198	Sogoric 2005	Counties selecting public health priorities--a "bottom-up" approach (Croatian experience	Collegium Antropologicum 29(1):111-9, 2005	Croatia	health system/ plan performance	public health	Evidence of effectiveness	conf	QI int	quality of care
242	Snyder 2005	Do quality improvement organizations improve the quality of hospital care for Medicare beneficiaries?	JAMA 293(23):2900-7, 2005	US	hospital performance		Evidence of effectiveness	conf	QI int	proocess measures
295	Birkett 2005	Reporting unplanned extubation.	Intensive & Critical Care Nursing 21(2):65-75, 2005	UK	hospital performance	surgical, unplannned extubation	Evidence of effectiveness	conf	QI int	quality of care
316	Bradley 2005	Quality improvement efforts and hospital performance: rates of beta-blocker prescription after acute myocardial infarction.	Medical Care 43(3):282-92, 2005	US	hospital performance	B-blocker use after AMI	Evidence of effectiveness	conf	QI int	process measure
421	Ornstein 2004	A multimethod quality improvement intervention to improve preventive cardiovascular care: a cluster randomized trial.	Annals of Internal Medicine 2004, 141: 523-532	US	physician/provider performance (group)	cardiac care	Evidence of effectiveness	conf	QI int	quality of care
436	Weingarten 2004	Hospital quality improvement activities and the effects of interventions on pneumonia: a multistate study of Medicare beneficiaries.	American Journal of Medical Quality 2004, 157-165.	US	hospital performance	pneumonia tx, admin of antibiotics	Evidence of effectiveness	conf	QI int	process
506	Silver 2004	Improving health care systems performance: a human factors approach.	American Journal of Medical Quality 2004, 93-102.	US	hospital performance		Evidence of effectiveness	conf	QI int	quality of care
551	Scott 2004	Multisite, quality-improvement collaboration to optimise cardiac care in Queensland public hospitals.	Medical Journal of Australia 2004, 180: 392-397	Australia	hospital performance	cardiac (ACS, CHF tx)	Evidence of effectiveness	conf	QI int	quality of care and outcomes
556	Benedetti 2004	: Improved clinical outcomes for fee-for-service physician practices participating in a diabetes care collaborative.	Joint Commission Journal on Quality & Safety 2004, 30: 187-194.	US	physician/provider performance	diabetes care	Evidence of effectiveness	conf	QI int	quality of care
992	Neumann 2003	Scorecard endoscopy: a pilot study to assess basic skills in trainees for upper gastrointestinal endoscopy.	Langenbecks Archives of Surgery 2003, 387: 386-391.	Germany	physician/provider performance	endoscopy	Evidence of effectiveness	conf	QI int	performance and outcomes
1064	Jacobs 2002	Can "Palliative Care Reports" improve end-of-life care for hospitalized patients?	Journal of Pain & Symptom Management 2002, 24: 299-311.	US	physician/provider performance	palliative care	Evidence of effectiveness	conf	QI int	patient satis
1148	Shaughnessy 2002	Improving patient outcomes of home health care: findings from two demonstration trials of outcome-based quality improvement.	Journal of the American Geriatrics Society 2002, 50: 1354-1364.	US	physician/provider performance (group)	home health care	Evidence of effectiveness	conf	QI int	outcomes
1159	Bonomi 2002	Assessment of chronic illness care (ACIC): a practical tool to measure quality improvement.	Health Services Research 2002, 37: 791-820.	US	health system/plan performance	chronic disease care	Evidence of effectiveness	conf	QI int	structural
1433	Holman 2001	Alabama coronary artery bypass grafting project: results of a statewide quality improvement initiative.	JAMA 2001, 285: 3003-3010.	US	hospital performance	CABG surgery	Evidence of effectiveness	conf	QI int	quality of care
1558	Bo-Linn 2000	Defining quality at Catholic Healthcare West	American Journal of Cardiology 2000, 85: 2B-4B	US	hospital performance	AMI and CHF care	Evidence of effectiveness	conf	QI int	quality of care.
1599	Gaitini 2000	Using rate-based events to improve clinical practice.	Journal for Healthcare Quality 2000, 22: 4-9.	US	physician/provider performance (group)	anaesthesia	Evidence of effectiveness	conf	QI int	outcomes
1765	Belman 1999	Using a quality scorecard to measure and improve medical groups' performance.	Joint Commission Journal on Quality Improvement 1999, 25: 239-251.	US	health system/plan performance		Evidence of effectiveness	conf	QI int	quality of care
1885	DeLong 1998	A congestive heart failure project with measured improvements in care.	Evaluation & the Health Professions 1998, 21: 472-486.	US	hospital performance	cardiac; CHF care	Evidence of effectiveness	conf	QI int	quality of care
2152	Forsberg 1997	Infant metabolic screening: a total quality management approach.	Journal of Obstetric, Gynecologic, & Neonatal Nursing 1997, 26: 257-261.	US	physician/provider performance (group)	neonatology	Evidence of effectiveness	conf	QI int	quality of care
2175	Levknecht 1997	Combining case management, pathways, and report cards for secondary cardiac prevention	Joint Commission Journal on Quality Improvement 1997, 23: 162-174	US	physician/provider performance (group)	cardiac rehabilitation	Evidence of effectiveness	conf	QI int	outcomes
2250	Rosen 1996	Adapting a statewide patient database for comparative analysis and quality improvement.	Joint Commission Journal on Quality Improvement 1996, 22: 468-481	US	hospital performance		Evidence of effectiveness	conf	QI int
3434	Jenkins 2006	Quality improvement for prevention of cardiovascular disease and stroke in an academic family medicine center: do racial differences in outcome exist?	Ethnicity & Disease 2006, 16: 132-137.	US	physician/provider performance (group)	primary care	Evidence of effectiveness	conf	QI int	process and outcomes
3556	Melink-Verburg 2003	Evaluation and validation of a perinatal death audit by means of feedback to the caregivers.	Nederlands Tijdschrift voor Geneeskunde 2003, 147: 2333-2337	Netherlands	physician/provider performance	obstetrics	Evidence of effectiveness	conf	QI int	outcomes
3566	Rausell 2005	Effectiveness of an intervention to improve medical prescription quality in specialized care.	Farmacia Hospitalaria 2005, 29: 86-94.	Spain	physician/provider performance	drug prescriptions	Evidence of effectiveness	conf	QI int	Rx rates
3843	Salman 2005	Continuous quality improvement in rural health clinics.	Journal of General Internal Medicine 2005, 20: 862-865	US	physician/provider performance (group)	diabetes; htn	Evidence of effectiveness	conf	QI int	quality of care
3975	Kellett 2005	Continuous quality improvement using a practice improvement model.	Clinical Governance: an International Journal 2005, 10: 206-211	UK	physician/provider performance (group)	cognitive behavioural therapy	Evidence of effectiveness	conf	QI int	quality of care
4086	Abel 2005	Quality improvement in nursing homes in Texas: Results from a pressure ulcer prevention project.	Journal of the American Medical Directors Association 2005, 6: 181-188	US	Health care facility performance	nursing home performance	Evidence of effectiveness	conf	QI int	process of care and outcomes
4187	Denig 2004	Healthcare quality improvement programme improves monitoring of people with diabetes.	Evidence-Based Healthcare 2004, 8: 122-124	UK	physician/provider performance	diabetes	Evidence of effectiveness	conf	QI int	quality of care
4528	Foley 2003	An audit of the implementation of guidelines in relation of the prevention of dental caries.	Surgeon Journal of the Royal Colleges of Surgeons of Edinburgh & Ireland 2003, 1: 350-353	UK	physician/provider performance	dentistry	Evidence of effectiveness	conf	QI int	process and outcomes
4541	Ferguson 2003	Use of Continuous Quality Improvement to Increase Use of Process Measures in Patients Undergoing Coronary Artery Bypass Graft Surgery: A Randomized Controlled Trial.	Journal of the American Medical Association 2003, 290: 49-56.	US	physician/provider performance (group)	CABG surgery	Evidence of effectiveness	conf	QI int	process and outcomes
4543	Verstappen 2003	Effect of a Practice-Based Strategy on Test Ordering Performance of Primary Care Physicians: A Randomized Trial.	Journal of the American Medical Association 2003, 289: 2407-2412.	US	physician/provider performance	diagnostic test ordering	Evidence of effectiveness	conf	QI int
4640	Berk 2003	The evolution of clinical audit as a tool for quality improvement.	J Eval Clin Pract 2003, 9: 251-257.	UK	physician/provider performance (group)	mental health service	Evidence of effectiveness	conf	QI int
5282	Kim 1999	Physician education and report cards: Do they make the grade? Results from a randomized controlled trial.	American Journal of Medicine 1999, 107: 556-560	US	physician/provider performance		Evidence of effectiveness	conf	QI int	quality of care and patient satis
5362	Glezerman 1999	A model of efficient and continuous quality improvement in a clinical setting.	Int J Qual Health Care 1999, 11: 227-232.	UK	physician/provider performance (group)	obstetrics and gynecology	Evidence of effectiveness	conf	QI int	outcomes
5456	Young 1998	Patterns of coordination and clinical outcomes: A study of surgical services.	Health Services Research 1998, 33: 1211-1236	US	health system/plan performance	surgical services	Evidence of effectiveness	conf	QI int	outcomes
5511	Holmboe 1998	Effect of medical record audit and feedback on residents' compliance with preventive health care guidelines.	Academic Medicine 1998, 73: 901-903	US	physician/provider performance	general internal medicine	Evidence of effectiveness	conf	QI int	process of care
5592	Blustein 1998	Improving diabetes care for medicare beneficiaries in outpatient setting: Follow-up report.	Wisconsin Medical Journal 1998, 97: 62-66.	US	physician/provider performance (group)	diabetes care	Evidence of effectiveness	conf	QI int	quality of care
6041	Curtis 1993	Development of a Pap smear quality-assurance system in family practice.	Family Medicine 1993, 25: 135-139.	US	physician/provider performance	diagnostic tests, cervical cancer screening, family medicine	Evidence of effectiveness	conf	QI int	process and outcomes
6250	Dille 1985	Effects of improve AME performance through CME and annual performance reports.	Aviation Space & Environmental Medicine 1985, 56: 1189-1191.	US	physician/provider performance	aviation medical examiners	Evidence of effectiveness	conf	QI int	process
6815	Melendez 2003	Effects of feedback to the therapist on child clinical outcomes: A patient-oriented approach to demonstrating effective practice.	Ohio U; 2003.	US	physician/provider performance	behavioural disabilities in children	Evidence of effectiveness	conf	QI int	outcomes
8587	Valk 2004	Quality of Care for Patients with Type 2 Diabetes Mellitus in the Netherlands and the United States: A Comparison of Two Quality Improvement Programs.	Health Services Research 2004, 39: 709-725	Netherlands	health system/plan performance (group)	diabetes care	Evidence of effectiveness	conf	QI int	process, outcomes
1861	Burstin 1999	Benchmarking and quality improvement: the Harvard Emergency Department Quality Study.	American Journal of Medicine 1999, 107: 437-449.	US	hospital performance	emergency care	Evidence of effectiveness	conf	Qi int	patient satis and q of c
4083	Siomos 2005	A statewide collaboration to monitor diabetes quality improvement among Wisconsin health plans.	American Journal of Managed Care 2005;11(5):332-6	US	health system/plan performance	diabetes care	Evidence of effectiveness	conf	QI int	quality of care
1394	Rantz 2001	Randomized clinical trial of a quality improvement intervention in nursing homes.	Gerontologist 2001, 41: 525-538	US	Health care facility performance	nursing homes	Evidence of effectiveness	conf	QI int vs no QI	quality of care
1485	Hayes 2001	Comparison of an enhanced versus a written feedback model on the management of Medicare inpatients with venous thrombosis.	Joint Commission Journal on Quality Improvement 2001, 27: 155-168.	US	hospital performance	venous thrombosis treatment	Evidence of effectiveness	conf	QI int vs no QI	quality of care
1191	Elferink-Stinkens 2002	Randomised clinical trial on the effect of the Dutch obstetric peer review system.	European Journal of Obstetrics, Gynecology, & Reproductive Biology 102(1):21-30, 2002	Netherlands	physician/provider performance (group)	obstetrics	Evidence of effectiveness	conf	report card vs no report card	process and outcomes
1588	Ellerbeck 2000	Impact of quality improvement activities on care for acute myocardial infarction.	Int J Qual Health Care 2000, 12: 305-310	UK	hospital performance	cardiac care	Evidence of effectiveness	conf	self-initiated QI	quality of care
49	Mancuso 2005	Hysterectomy: benefits of clinical performance indicators in the evaluation of healthcare facilities	Clinical & Experimental Obstetrics & Gynecology 2005;32(4):233-6.	Italy	hospital performance	surgery, hysterectomy	Evidence of effectiveness	conf		outcome measures
216	Williams 2005	Quality of care in U.S. hospitals as reflected by standardized measures, 2002-2004	New England Journal of Medicine 353(3):255-64, 2005	US	hospital performance		Evidence of effectiveness	conf		process and outcomes measures
222	Beck 2005	Administrative Data Feedback for Effective Cardiac Treatment: AFFECT, a cluster randomized trial.	JAMA 294(3):309-17, 2005	Canada	hospital performance		Evidence of effectiveness	conf		quality of care
496	Lieu 2004	Cultural competence policies and other predictors of asthma care quality for Medicaid-insured children.	Pediatrics 114(1):e102-10, 2004	US	health system/plan performance	asthma care in children	Evidence of effectiveness	conf		quality of care
585	Schade 2004	Using statewide audit and feedback to improve hospital care in West Virginia.	Joint Commission Journal on Quality & Safety 30(3):143-51, 2004	US	hospital performance		Evidence of effectiveness	conf		quality of care
680	Kumar 1999	Effect of physician-specific mailouts aimed at increasing influenza immunization rates	Journal of the Louisiana State Medical Society 1999, 151: 558-565	US	physician/provider performance	pneumonia tx	Evidence of effectiveness	conf		immunization rates
949	Kogan 2003	Effectiveness of report cards based on chart audits of residents' adherence to practice guidelines on practice performance: a randomized controlled trial.	Teaching & Learning in Medicine 2003, 15: 25-30	US	physician/provider performance	ambulatory care	Evidence of effectiveness	conf		quality of care
1136	Zarbo 2002	Q-tracks: a College of American Pathologists program of continuous laboratory monitoring and longitudinal tracking.	Archives of Pathology & Laboratory Medicine 2002, 126: 1036-1044.	US	physician/provider performance (group)	pathology, diagnostic laboratories	Evidence of effectiveness	conf		structure, process and outcome
1723	Simon 1999	Provider group characteristics & quality report card performance: a cross-sectional study in a managed care setting	Am J Med Qual 1999, 14: 138-145	US	physician/provider performance (group)		Evidence of effectiveness	conf
1825	Peters 1999	The process of outcomes management in an acute care facility	Nursing Administration Quarterly 1999, 24: 75-89	US	physician/provider performance (group)	obstetrics; c-section rates	Evidence of effectiveness	conf		outcomes
1966	Adams 1998	Using the outcome-based quality improvement model and OASIS to improve HMO patients' outcomes. Outcome Assessment and Information Set.	Home Healthcare Nurse 1998, 16: 395-401	US	health system/plan performance	home health care	Evidence of effectiveness	conf		quality of care
3584	Smektala 1999	Fracture of femoral neck: analysis of the results of external quality assurance. A report on 22,556 patients.	Chirurg 1999, 70: 1330-1339.	Germany	physician/provider performance	orthopedics, hip fracture care	Evidence of effectiveness	conf		process and outcomes
3587	Smektala 2001	Fractures of the femoral neck--results of an external quality assurance in 32,000 patients.	Zeitschrift fur Arztliche Fortbildung und Qualitatssicherung 2001, 95: 209-218	Germany	physician/provider performance	orthopedics, hip fracture care	Evidence of effectiveness	conf		process and outcomes
3694	Hoff 2006	The Norwegian Gastronet project: Continuous quality improvement of colonoscopy in 14 Norwegian centres.	Scandinavian Journal of Gastroenterology 2006, 41: 481-487	Norway	physician/provider performance	colonoscopy	Evidence of effectiveness	conf
4334	Fox 2004	Improving the quality of outpatient clinic letters using the Sheffield Assessment Instrument for Letters (SAIL)	Medical Education 2004;38(8):852-8.	UK	physician/provider performance	pediatrics	Evidence of effectiveness	conf
5145	Smektala 2000	Bilance of the tracerdiagnose "fracture of the femurneck". A report about 5 years of quality assurance.	Zentralblatt fur Chirurgie, Supplement 2000;125(2):211-7	Germany	physician/provider performance	orthopedics, hip fracture care	Evidence of effectiveness	conf		process and outcomes
5157	Graumlich 2000	Pharmaceutical care of postoperative nausea and vomiting: Balanced scorecard for outcomes	Pharmacotherapy 2000;20(11 I):1365-74	US	physician/provider performance (group)	surgical care (post-surgery)	Evidence of effectiveness	conf		patient satis and outcomes
5928	Taylor 1994	Reduction in surgical wound infection rates associated with reporting data to surgeons	Canadian Journal of Infectious Diseases 1994;5(6):263-7	Canada	physician/rpovider performance	surgical site infections	Evidence of effectiveness	conf		rates
7071	Baker 1999	Managing performance indicators for physicians in community mental health centers	Psychiatric Services 1999 Nov;50(11):1417-9	US	physician/provider performance	mental health service	Evidence of effectiveness	conf		productivity, outcomes, process
8132	Petitti 2000	Evaluation of the effect of performance monitoring and feedback on care process, utilization, and outcome.	Diabetes Care 2000 Feb;23(2):192-6	US	health system/plan performance	diabetes care	Evidence of effectiveness	conf		process, outcomes, service use
728	Schwappach 2003	Emerge': Benchmarking of clinical performance and patients' experiences with emergency care in Switzerland.	Int J Qual Health Care 2003, 15: 473-485	Swizterland	hospital performance	emergency care	Evidence of effectiveness	conf	QI int	patient satis and q of c
840	Snow 2003	The GDAHA hospital performance reports project: a successful community-based quality improvement initiative.	Quality Management in Health Care 2003, 12: 151-158	US	hospital performance	focus on AMI outcomes	Evidence of effectiveness	public	QI	process and outcomes
5	Goss JR	Effects of a statewide physician-led quality-improvement program on the quality of cardiac care.	Journal of Nursing Care Quality 2006, 21: 168-175	US	physician/provider performance	cardiac	Evidence of effectiveness	public	QI int	mortality rates and quality of care
397	Caron 2004	Measuring performance improvement: total organizational commitment or clinical specialization.	Quality Management in Health Care 13(4):210-5, 2004	US	hospital performance		Evidence of effectiveness	public	QI int	quality of care
1077	Pai 2002	The combined effect of public profiling and quality improvement efforts on heart failure management.	Joint Commission Journal on Quality Improvement 2002, 28: 614-624	US	hospital performance	cardiac, heart failure treatment	Evidence of effectiveness	public	QI int	quality of care
1970	Rosenthal 1998	Using hospital performance data in quality improvement: the Cleveland Health Quality Choice experience.	Joint Commission Journal on Quality Improvement 1998, 24: 347-360	US	hospital performance		Evidence of effectiveness	public	QI int	quality of care
3660	Barr 2006	Using public reports of patient satisfaction for hospital quality improvement	Health Services Research 2006, 41: 663-682	US	hospital performance		Evidence of effectiveness	public	QI int	patient satis and q of c
3686	Casteleyn 2005	Pathway to public accountability for hospital-wide quality improvement	Acta Hospitalia 2005, 45: 5-20+83.	Netherlands	hospital performance		Evidence of effectiveness	public	QI int	patient satis
4265	Geubbels 2004	Promoting quality through surveillance of surgical site infections: Five prevention success stories	AJIC: American Journal of Infection Control 2004, 32: 424-430	US	hospital performance	surgical site infections	Evidence of effectiveness	public	QI int	outcomes
5933	Nugent 1994	Playing by the numbers: How collecting outcomes data changed by life.	Annals of Thoracic Surgery 1994, 58: 1866-1870.	US	physician/provider performance (group)	cardiac surgery	Evidence of effectiveness	public	QI int	outcomes, patient satisfaction
5993	Hannan 1994	Improving the outcomes of coronary artery bypass surgery in New York State	Journal of the American Medical Association 1994, 271: 761-766	US	hospital performance, physician/ provider performance	cardiac surgery, CABG	Evidence of effectiveness	public	QI int	outcomes
1372	Bost 2001	Managed care organizations publicly reporting three years of HEDIS measures.	Managed Care Interface 2001, 14: 50-54.	US	health system/plan performance		Evidence of effectiveness	public	report card vs no report card	quality of care, patient choice
8390	Dranove 2003	Is More Information Better? The Effects of "Report Cards" on Health Care Providers.	Journal of Political Economy 2003, 111: 555-588.	US	hospital performance and physician/provider performance	cardiac, CABG surgery	Evidence of effectiveness	public	unintended conseq	outcomes
155	Hibbard 2005	Hospital performance reports: impact on quality, market share, and reputation.	Health Affairs 24(4):1150-60, 2005 Jul;-Aug	US	hospital performance		Evidence of effectiveness	public		quality of care, market share and consumer opinion
345	Mukamel 2004	Quality report cards, selection of cardiac surgeons, and racial disparities: a study of the publication of the New York State Cardiac Surgery Reports.	Inquiry 41(4):435-46, 2004;-2005	US	physician/provider performance and hospital performance	cardiac surgery, CABG	Evidence of effectiveness	public		patient choice
493	Roohan 2004	Quality oversight and improvement in Medicaid managed care.	Journal of Public Health Management & Practice 10(4):321-9, 2004	US	health system/plan performance		Evidence of effectiveness	public		quality of care
562	Romano 2004	Do well-publicized risk-adjusted outcomes reports affect hospital volume?	Med Care 2004, 42: 367-377	US	hospital performance	CABG, AMI, postdiskectomy	Evidence of effectiveness	public		mortality rates
889	Baker 2003	The effect of publicly reporting hospital performance on market share and risk-adjusted mortality at high-mortality hospitals.	Medical Care 41(6):729-40, 2003	US	hospital performance		Evidence of effectiveness	public		mortality rates
927	Mehrotra 2003	Employers' efforts to measure and improve hospital quality: determinants of success	Health Affairs 2003, 22: 60-71	US	hospital performance		Evidence of effectiveness	public		quality of care
1090	Baker 2002	Mortality trends during a program that publicly reported hospital performance	Med Care 2002, 40: 879-890	US	hospital performance		Evidence of effectiveness	public		mortality rates
1236	Krumholz 2002	Evaluation of a consumer-oriented internet health care report card: the risk of quality ratings based on mortality data	JAMA 2002, 287: 1277-1287.	US	hospital performance	AMI mortality	Evidence of effectiveness	public		mortality vs process and outcomes
1585	Zaslavsky 2000	How consumer assessments of managed care vary within and among markets	Inquiry 2000, 37: 146-161	US	health system/plan performance		Evidence of effectiveness	public		patient satisfaction
1980	Mukamel 1998	Quality of care information makes a difference: an analysis of market share and price changes after publication of the New York State Cardiac Surgery Mortality Reports.	Med Care 1998, 36: 945-954	US	physician/provider performance and hospital performance	cardiac; CABG surg	Evidence of effectiveness	public		patient volume
2031	Scanlon 1998	Health plan report cards: exploring differences in plan ratings	Joint Commission Journal on Quality Improvement 1998, 24: 5-20	US	health system/plan performance		Evidence of effectiveness	public		quality of care
2083	Longo 1997	Consumer reports in health care. Do they make a difference in patient care?	JAMA 1997, 278: 1579-1584.	US	hospital performance	obstetrical care	Evidence of effectiveness	public		consumer reports/patient sats
2320	Romano 1995	The California Hospital Outcomes Project: using administrative data to compare hospital performance.	Joint Commission Journal on Quality Improvement 1995, 21: 668-682.	US	hospital performance		Evidence of effectiveness	public		outcomes
3841	Zinn 2005	Do trends in the reporting of quality measures on the nursing home compare web site differ by nursing home characteristics?	Gerontologist 2005, 45: 720-730	US	Health care facility performance	nursing home performance	Evidence of effectiveness	public
4282	Dickinson 2004	External validation of compliance to perfusion quality indicators.	Perfusion 2004, 19: 295-299		hospital performance	CABG surgery	Evidence of effectiveness	public		outcomes vs process
5559	Marciniak 1998	Improving the quality of care for medicare patients with acute myocardial infarction: Results from myocardial infarction	Journal of the American Medical Association 1998, 279: 1351-1357		hospital performance	cardiac, AMI care	Evidence of effectiveness	public		process and outcome
7412	Jha 2006	The predictive accuracy of the New York State coronary artery bypass surgery report-card system.	Health Affairs 2006, 25: 844-855	US	physician/provider performance and hospital performance	cardiac, CABG surgery	Evidence of effectiveness	public		patient choice, outcomes
8139	Chen 1999	Performance of the '100 top hospitals': what does the report card report?	Health Affairs 1999, 18: 53-68	US	hospital performance		Evidence of effectiveness	public
8636	Cutler 2004	The Role of Information in Medical Markets: An Analysis of Publicly Reported Outcomes in Cardiac Surgery.	NBER Working Papers: 10489. 2004. National Bureau of Economic Research, Inc	US	hospital performance	cardiac, surgery	Evidence of effectiveness	public
10531	NHS Performance Indicators. National Figures: February 2002	NHS performance indicators: national figures.	2002. London UK, Department of Health	UK	health system/plan performance		Evidence of effectiveness	public		outcomes
977	Thompson 2003	Health plan quality-of-care information is undermined by voluntary reporting	American Journal of Preventive Medicine 2003, 24: 62-70	Netherlands	hospital performance	women's health	Evidence of effectiveness	public vs conf		q of c
926	Hibbard 2003	Does publicizing hospital performance stimulate quality improvement efforts?	Health Affairs 2003, 22: 84-94	US	hospital performance		Evidence of effectiveness	public vs conf vs no reports	QI int
2029	Bentley 1998	How Pennsylvania hospitals have responded to publicly released reports on coronary artery bypass graft surgery	Joint Commission Journal on Quality Improvement 1998, 24: 40-49	US	hospital performance	cardiac; CABG surg	Evidence of effectiveness	public vs no reporting		hospital policy and practices
5219	Gandhi 2000	Obstacles to collaborative quality improvement: The case of ambulatory general medical care	Int J Qual Health Care 2000, 12: 115-123	UK	physician/provider performance (group)	primary care	Evidence of effectiveness		QI int
2247	Turnball 1996	Patient satisfaction report paves way to improved care.	QRC Advisor 1996, 13: 1-7	US	hospital performance		Evidence of effectiveness			patient satisfaction
4211	Asch 2004	Comparison of quality of care for patients in the veterans health administration and patients in a national sample.	Annals of Internal Medicine 2004, 141: 938-942	US	health system/plan performance		Evidence of effectiveness			quality of care
8293	Fitzgerald 1996	Applying performance measures to long term care.	Joint Commission Journal on Quality Improvement 1996, 22: 505-517	US	Health care facility performance	long term care	Evidence of effectiveness
8294	Kazandjian 1996	Do performance indicators make a difference?	Joint Commission Journal on Quality Improvement 1996, 22: 482-491	US	hospital performance	emergency care	Evidence of effectiveness
3585	Imperato 2003	Evaluation of the tracer diagnosis "femoral neck fracture". A report of 5 years external quality assurance	Zentralblatt fur Chirurgie 125 Suppl 2:211-7, 2000.	Germany	physician/provider performance (group)		Evidence of effectiveness
9775	Caron 2000	Hospital organization and continuous quality improvement.	United States -- Ohio: Case Western Reserve University (Health Sciences); 2000. Ph.D	US	hospital performance		Evidence of effectiveness	public	QI int
5879	Montague 1995	Can practice patterns and outcomes be successfully altered? Examples from cardiovascular medicine.	Canadian Journal of Cardiology 1995, 11: 487-492.	Canada	physician/provider performance (group)	cardiac	Evidence of effectiveness
10700	Asch SM et al 2005	Does the collaborative model improve care of chronic health failure	Med Care 43 (7): 667-675	US	health system/plan performance	cardiac	Evidence of effectiveness	QI int
10701	Hayes RP et al 2002	The effect of external feedback on the management of medicare inpatients with congestive heart failure	Am J Med Qual 17 (6): 225-235	US	physician/provider performance	cardiac	Evidence of effectiveness	conf; QI int
10702	Pham HH, Coughlan J, O'Malley AS. 2006	The impact of quality-reporting programs on hospital operations	Health Affairs 25 (5): 1412-1422		hospital performance		Evidence of effectiveness	patient outcomes
10703	Beaulieu ND 2002	Quality information and consumer health plan choices	J Health Econ 21: 43-63.		health system/plan performance		Evidence of effectiveness
10704	Peterson ED et al 1998	The effects of New York's Bypass Surgery provider profiling on access to care and patient outcomes in the elderly	J Am Coll Cardiol 32: 993-999	US	hospital performance	cardiac	Evidence of effectiveness	1B	public	patient choice
10705	Clough JD, Engler D, Snow R. Canuto PE.v2002	Lack of relationship between the Cleveland Health Quality Choice Project and decreased inpatient mortality in Cleveland	Am J Med Qual 17 (2): 47-55	US	Hospital performance		Evidence of effectiveness	public		outcomes, process, access to care
10706	Hannan EL, Sarrazin MSV, Doran DR, Rosenthal GE. 2003	Provider profiling and quality improvement efforts in coronary artery bypass graft surgery	Med Care 41 (10): 1164-1172		hospital performance	cardiac, CABG surgery	Evidence of effectiveness	public		outcomes
10707	Hannan EL, Kumar D, Racz M, Siu AL, Chassin MR	New York State's Cardiac Surgery Reporting System: Four years later	Ann Thorac Surg 58: 1852-1857	US	hospital performance and physician/provider performance	cardiac, CABG surgery	Evidence of effectiveness	public vs no report	QI int	outcomes
10708	Ghali WA, Ash AS, Hall RE, Moskowitz MA 1997	Statewide quality improvement initiatives and mortality after cardiac surgery	JAMA 277 (5): 379-382	US	hospital performance	cardiac, CABG surgery	Evidence of effectiveness	public		outcomes
10709	O'Connor GT et al. 1996	A regional intervention to improve the hospital mortality assocaited with coronary artery bypass graft surgery	JAMA 275: 841-846		hospital performance	cardiac, CABG surgery	Evidence of effectiveness	public report vs no report		outcomes
10710	Kelley E, Kelley AG, Simpara CHT, Sidibe O, Makinen M. 1996	The impact of self-assessment on provider performance in Mali	Int J Health Planning and Management 18: 41-48.	Mali	physician/provider performance	health care in developing countries	Evidence of effectiveness		QI int
10711	Hermida J, Bobalino ME. 2000	Increasing compliance with maternal and child care quality standards in Ecuador	Int J Qual Health Care 14 (Suppl 1): 25-34.	Ecuador	hospital performance	health care in developing countries; maternal-fetal medicine	Evidence of effectiveness	conf
10712	Moongtui W, Gauthier DK, Turner JG 2001	Using peer feedback to improve handwashing and glove usage among Thai health care workers	Am J Infect Control 28: 365-369	Thailand	physician/provider performance (group)	health care in developing countries	Evidence of effectiveness	conf	QI int
10713	Wagaarachchi PT, Graham WJ, Penney GC, McCaw-Binns A, Yeboah Antwi K, Hall MH. 2001	Holding up a mirror: changing obstetric practice through criterion-based clinical audit in developing countries	In J Gyn Obs 74: 119-130	international	physician/provider performance (group)	health care in developing countries; obstetrics	Evidence of effectiveness	conf	QI int
10714	Kelley E, Geslin C, Djibrina S, Boucar M. 2001	Improving performance with clinical standards: th eimpact of feedback on compliance with the integrated management of childhood illness algorithm in Niger, West Africa	Int J Helath Plann Mgmt 16: 195-205	Niger	physician/provider performance	health care in developing countries; pediatrics	Evidence of effectiveness	conf	QI int
10715	Headrick LA, Speroff T, Pelecanos HI, Cebul RD. 1992	Efforts to improve compliance with the National Cholesterol Education Guidelines: Results of a randomized controlled trial	Arch Intern Med 152: 2490-2496		physician/provider performance	general practice	Evidence of effectiveness	conf	QI int
10716	Tierney WM, Hui SL, McDonald CJ. 1996	Delayed feedback of physician performance versus immediate reminders to perform preventive care: Effects on physician compliance	Med Care 24(8): 659-666.		physician/provider performance	general practice	Evidence of effectiveness	conf	QI int
10717	McPhee SJ, Dair Bird J, Jenkins CNH, Fordham D. 1989	Promiting cancer screening: a randomized, controlled trial of three interventions	Arch Intern Med 149: 1866-1872		physician/provider performance	cancer care	Evidence of effectiveness	conf
10718	Kroenke LTCK, Pinholt EM. 1990	Reducing polypharmacy in the Elderly: a controlled trial of physician feedback	J am Geriatr Soc 38: 31-36		physician/provider performance	geriatrics, drug prescription	Evidence of effectiveness	conf
10720	Rosenthal GE, Quinn L, Harper DL 1997	Declines in hospital mortality associated with a regional initiative to measure hospital performance	Am J Med Qual 12 (2): 103-112		Hospital performance		Evidence of effectiveness	conf	QI int	cost reduction
10721	Fidler H, Lockyer JM, Toews J, Violato C. 1999	Changing physician's practices: the effect of individual feedback	Acadmic Medicine 74 (6): 702-714		physician/provider performance	primary care	Evidence of effectiveness			outcomes (mortality)
10722	Baker DW, Einstadter D, Thomas CL, Husak SS, Gordon NH, Cebul RD 2002	Mortality trends during a program that publicly reported hospital performance	Med Care 40 (10): 879-890		Hospital performance		Evidence of effectiveness	conf		peer feedback, patient feedback
10723	Lomas J, Enkin M, Anderson GM, Hannah WJ, Vayda E, Singer J. 1991	Opinion leaders vs audit and feedback to implement practice guidelines: delivery after previous cesarean section	JAMA 265(17): 2202-2207		hospital performance	obstetrics	Evidence of effectiveness	public		outcomes
11000	Penrod JD, Cortez T, Luhrs CA.	Use of a report card to implement a network-based palliative care program.	Journal of Palliative Medicine. 2007; 10(4): 858-860		health system/plan performance	palliative	Evidence of effectiveness	semi-conf	online audit and feedback, other QI int	q of c
11001	Fonarow GC, Abraham WT, Albert NM, Gattis SW, Gheorghiade M, Greenberg BH, et al.	Influence of a performance-improvement initiative on quality of care for patients hospitalized with heart failure: Results of the organized program to initiate lifesaving treatment in hospitalized patients with heart failure (OPTIMIZE-HF).	Archives of Internal Medicine. Jul 2007; 167(14): 1493-1502		hospital performance	cardiac, heart failure care	Evidence of effectiveness	conf	QI int
11002	Castle NG, Engberg J, Liu D.	Have Nursing Home Compare quality measure scores changed over time in response to competition?	Quality and Safety in Health Care. Jun 2007; 16(3): 185-191		health system/plan performance	nursing home care	Evidence of effectiveness	public	online audit and feedback
11003	Lindenauer PK, Remus D, Roman S, Rothberg MB, Benjamin EM, Ma A, et al.	Public reporting and pay for performance in hospital quality improvement.	New England Journal of Medicine. Feb 2007; 356(5): 486-496		hospital performance		Evidence of effectiveness	public	P4P
11004	Joly BM, O'Rourke K, Tilson HH, Leonard JF	Use of national public health performance standards to assess maine's diabetes system.	Journal of Public Health Management and Practice. Jan 2007; 13(1): 68-71		health system/plan performance	diabetes care, public health	Evidence of effectiveness	public
11005	Sullivan HG, Cogbill TH, Fischer GG, Hoppe CM, Lambert PJ, Mathiason MA, et al.	An Institutional Approach to Maintenance of Excellent Outcomes for Carotid Endarterectomy in a Setting with Moderate-to-Low Procedure Volume.	Journal of the American College of Surgeons. Nov 2006; 203(5): 634-641		physician/ provider performance	surgery, carotid endarterectomy	Evidence of effectiveness	conf		outcomes
11006	Kruskal JB, Yam CS, Sosna J, Hallett DT, Milliman YJ, Kressel HY	Implementation of online radiology quality assurance reporting system for performance improvement: Initial evaluation.	Radiology. Nov 2006; 241(2): 518-527		physician/ provider performance (group)	radiology	Evidence of effectiveness	conf		process and outcomes
11007	Kanarek N, Stanley J, Bialek R	Local public health agency performance and community health status.	Journal of Public Health Management and Practice. Nov 2006; 12(6): 522-527		health plan/system performance	public health agency	Evidence of effectiveness			outcomes
11008	Drake DE, Cohen A, Cohn J	National hospital antibiotic timing measures for pneumonia and antibiotic overuse.	Qual Manag Health Care. 2007; 16(2): 113-122		hospital performance	pneumonia treatment	Evidence of effectiveness	public	P4P	unintended consequences
11009	Levy G, Goldstein L, Barenboim E, Bar-Dayan Y	Effect of a computerized online grading system on patient satisfaction in a military primary health care setting.	Mil Med. 2007; 172(4): 431-435		physician/provider performance	military primary care	Evidence of effectiveness	semi-conf	online audit and feedback	patient satisfaction
11010	O'Kane ME	Performance-based measures: the early results are in.	J Manage Care Pharm. 2007; 13(2 Suppl B): S3-S6		health system/plan performance		Evidence of effectiveness		P4P	q of c
11011	Ornstein S, Nietert PJ, Jenkins RG, Wessell AM, Nemeth LS, Feifer C, et al.	Improving diabetes care through a multicomponent quality improvement model in a practice-based research network.	Am J Med Qual. 2007; 22(1): 34-41		physician/provider performance (group)	diabetes	Evidence of effectiveness	conf	QI int	q of c
11012	Guru V, Fremes SE, Naylor CD, Austin PC, Shrive FM, Ghali WA, et al.	Public versus private institutional performance reporting: What is mandatory for quality improvement?	American Heart Journal. Sept 2006; 152(3): 573-578		hospital performance	cardiac, CABG surgery	Evidence of effectiveness	1A	no reporting, conf, public	outcomes
11013	Rask KJ, Schuessler LD, Naylor DV	A statewide voluntary patient safety initiative: the Georgia experiene.	Jt Comm J Qual Patient Saf. 2006; 32(10): 564-572		hospital performance		Evidence of effectiveness			process and outcomes
11014	Schoen C, Davis K, How SK, Schoenbaum SC	U.S. health system performance: a national scorecard.	Health Aff (Millwood). 2006; 25(6): w457-w475	US	health system/plan performance		Evidence of effectiveness			outcomes, quality, access, equity, and efficiency
11015	Stewart VT	Use of a prototype acute stroke registry to improve care: profile of receptive stroke programs.	Am J Prev Med. 2006; 31(6 Suppl 2): S217-S223		hospital performance	stroke care	Evidence of effectiveness
11016	Stevenson DG	Is a Public Reporting Approach Appropriate for Nursing Home Care?	Health Polit Policy Law. 2006; 31(4): 773-810		health care facility performance	nursing home care	Evidence of effectiveness	public
11017	Quigley DD, Farley D, Wiseman SH, Rand Corporation, Health RAND, United States, et al.	Improving performance for health plan customer service a case study of a successful CAHPS quality improvement intervention.	RAND/WR-517-AHRQ ed. Santa Monica, CA: RAND; 2007	US	health system/plan performance		Evidence of effectiveness	patient satisfaction report	CAHPS	patient satisfaction
12000	Fleetcroft R, Steel N, Cookson R, Howe A. 2008	Mind the gap! Evaluation of the performance gap attributable to exception reporting and target thresholds in the new GMS contract: National database analysis	BMC Health Services Research 8:131	UK	physician/ provider performance (group)	primary practice	Evidence of effectiveness	public	P4P	access to care
12001	Dalton ME 2008	Financial indicators and sustained quality improvement in hospital performance	Dissertation	US	hospital performance		Evidence of effectiveness	public	P4P	outcomes
12002	Werner RM, Goldman LE, Dudley RA 2007	Comparison of change in quality of care between safety-net and non-safety-net hospitals	JAMA 299(18): 2180	US	hospital performance		Evidence of effectiveness	public	P4P	q of c
12003	Cronenwett JL, Likosky DS, Russell MT, Eldrup-Jorgensen J, Stanley AC, Nolan BW et al 2008	A regional registry for quality assurance and improvement: the Vascular Study Group of Northern New England (VSGNNE)	Journal of vascular surgery 46 (6): 1093	US	physician/ provider performance (group)	vascular surgery	Evidence of effectiveness	conf	QI int	outcomes
12004	Chong SA, Verma S, Mythily S, Poon LY, McGorry PD 2008	The Early Psychosis Intervention Programme in Singapore: A balanced scorecard approach to quality care	Journal of Mental Health 17(1):79		physician/ provider performance (group)	mental health	Evidence of effectiveness	conf	QI int	process, outcomes
12005	Craig TJ, Perlin JB, Fleming BB 2008	Self-reported performance improvement strategies of highly successful Veterans Health Administration facilities	American Journal of Medical Quality 22(6): 438	US	Health system/plan performance		Evidence of effectiveness	conf	QI int	q of c
12006	Jha AK, Wright SM, Perlin JB 2007	Performance Measures, Vaccinations, and Pneumonia Rates Among High-Risk Patients in Veterans Administration Health Care	American Journal of Public Health 97(12): 2167		Health system/plan performance	vaccination rates	Evidence of effectiveness	public		admission rates
12007	Marcin JP, Li Z, Kravitz RL, Dai JJ, Rocke DM, Romano PS 2008	The CABG surgery volume-outcome relationship: temporal trends and selection effects in California, 1998-2004	Health Services Research 43 (1 pt 1): 174	US	hospital performance	cardiac, CABG surgery	Evidence of effectiveness	public		outcomes
12008	Glance LG, Dick A, Mukamel DB, Li Y, Osler TM. 2008	Are high-quality cardiac surgeons less likely to operate on high-risk patients compared to low-quality surgeons? Evidence from New York State	Health Services Research 43 (1 pt 1): 300	US	physician /provider performance and hospital performance	cardiac, CABG surgery	Evidence of effectiveness	public		patient access
12009	Lorden A, Coustasse A, Singh KP 2008	The balanced scorecard framework - A case study of patient and employee satisfaction: What happens when it does not work as planned?	Health Care Management Review 33(2): 145	UK	hospital performance		Evidence of effectiveness	conf		patient and employee satisfaction
12010	Chernew M, Guatam G, Dennis PS 2008	Learning and the value of information: Evidence from health plan report cards	Journal of Econometrics 144(1): 156		Health system/plan performance		Evidence of effectiveness	public		patient choice
12011	Matthews JC, Johnson ML, Koelling TM 2007	The impact of patient-specific quality-of-care report cards on guideline adherence in heart failure	American Heart Journal 154 (6): 1174	US	physician/ provider performance	cardiac, heart failure care	Evidence of effectiveness	conf		process and outcomes
12012	Siddiqi K, Volz A, Armas L, Otero L, Ugaz R, Ochoa E et al 2008	Could clinical audit improve the diagnosis of pulmonary tuberculosis in Cuba, Peru and Bolivia?	Tropical Medicine and International Health 13(4): 566	UK	Health system/plan performance	tuberculosis treatment	Evidence of effectiveness	conf		q of c
12013	Ettinger WH, Hylka Sm, Phillips RA, Harrison LH Jr. Cyr JA, Sussman AJ 2008	When things go wrong: the impact of being a statistical outlier in publicly reported coronary artery bypass graft surgery mortality data	American Journal of Medical Quality 23(2): 90	US	hospital performance	cardiac, CABG surgery	Evidence of effectiveness	public		structure
12015	Khan OA, Iyengar S, Pontefract DE, Rogers V. Ohri SK, Livesay SA 2007	Impact of surgeon-specific data reporting on surgical training	Annals of the Royal College of Surgeons of England 89(8): 796	UK	physician/ provider performance	cardiac surgery	Evidence of effectiveness	conf		surgical training
12014	Lin C, Lin CM 2008	Using quality report cards for reshaping dentist practice patterns: a pre-play communication approach	Journal of Evaluation of Clinical Practice 14(3): 368	UK	physician/ provider performance	dentistry	Evidence of effectiveness	semi-conf

## Sheet: Stakeholder views
Ref ID	First author and date	Title	Citation	Country of Origin	Level of reporting	Clinical area	Category	Sub Category	Sub Category
125	Nelson 2005	Publicly reporting comprehensive quality and cost data: a health care system's transparency initiative	Joint Commission Journal on Quality & Patient Safety 31(10):573-84, 2005	US	health system/plan performance		stakeholder views of report cards
160	Richard 2005	Patients' views about cardiac report cards: a qualitative study.	Canadian Journal of Cardiology 21(11):943-7, 2005	Canada	hospital performance	cardiac care	stakeholder views of report cards		patients
195	Yap 2005	A comparison of systemwide and hospital-specific performance measurement tools.	Journal of Healthcare Management 50(4):251-62	US	hospital performance		stakeholder views of report cards	conf	hospital
220	Fung 2005	Patients' preferences for technical versus interpersonal quality when selecting a primary care physician.	Health Services Research 2005, 40: 957-977	US	physician/provider performance	primary care	stakeholder views of report cards
265	Hibbard 2005	It isn't just about choice: the potential of a public performance report to affect the public image of hospitals	Medical Care Research & Review 2005, 62: 358-371.	US	hospital performance		stakeholder views of report cards	patients/ consumers	public report cards
298	Bradley 2005	From adversary to partner: have quality improvement organizations made the transition?[	Health Services Research 2005, 40: 459-476.	US	hospital performance	cardiac care	stakeholder views of report cards
336	Narins 2005	The influence of public reporting of outcome data on medical decision making by physicians.	Archives of Internal Medicine 2005, 165: 83-87	US	physician/provider performance	cardiac care	stakeholder views of report cards
424	Lin 2004	Do consumers in Taiwan need physician information?	Chang Gung Medical Journal 2004, 27: 416-428	Taiwan	physician/provider performance		stakeholder views of report cards	patients/ consumers
458	Dickinson 2004	Observations from a national multiple institution autotransfusion (ATS) quality indicator program.	Journal of Extra-Corporeal Technology 2004, 36: 153-157	US	hospital performance		stakeholder views of report cards
507	Hibbard 2004	Why not give consumers a framework for understanding quality?	Joint Commission Journal on Quality & Safety 2004, 30: 347-351	US	physician/provider performance		stakeholder views of report cards	patients/ consumers
522	Beatty 2004	Use of outcomes information in acute inpatient rehabilitation	American Journal of Physical Medicine & Rehabilitation 2004, 83: 468-478	US	physician/provider performance (group)	rehabilitation	stakeholder views of report cards
532	Longo 2004	Health care consumer reports: an evaluation of employer perspectives	Journal of Health Care Finance 2004, 30: 85-92	US	health system/plan performance		stakeholder views of report cards	patient/ consumers
562	Romano 2004	Do well-publicized risk-adjusted outcomes reports affect hospital volume?	Med Care 2004, 42: 367-377	US	hospital performance		stakeholder views of report cards
572	Bensimon 2004	Stakeholders' views about cardiac report cards: a qualitative study.	Canadian Journal of Cardiology 2004;(4):433-8	Canada	hospital performance	cardiac care	stakeholder views of report cards
584	Mills 2004	Characteristics of successful quality improvement teams: lessons from five collaborative projects in the VHA.	Joint Commission Journal on Quality & Safety 2004, 30: 152-162.	US	physician/provider performance (group)		stakeholder views of report cards
647	Valenstein 2004	Quality indicators and monitoring of mental health services: what do frontline providers think?	American Journal of Psychiatry 2004, 161: 146-153.	US	physician/provider performance (group)	mental health	stakeholder views of report cards
669	Hannan 1997	Public release of cardiac surgery outcomes data in New York: what do New York state cardiologists think of it?	Am Heart J 1997, 134: 1120-1128.	US	physician/provider performance and hospital	cardiac care, surgery	stakeholder views of report cards	physician/ providers
736	Entwistle 2003	Public opinion on systems for feeding back views to the National Health Service	Quality & Safety in Health Care 12(6):435-42, 2003 Dec	UK	health system/plan performance	primary care	stakeholder views of report cards	patients/ consumers	patient satisfaction
805	Thompson 2003	Stakeholder perceptions of quality in managed care plans.	Managed Care Quarterly 2003, 11: 12-21	US	health system/plan performance		stakeholder views of report cards
809	Longo 2003	Health care consumer reports: an evaluation of consumer perspectives.	Journal of Health Care Finance 2003, 30: 65-71	US	physician/provider performance (group)	ambulatory care	stakeholder views of report cards	patients/ consumers	choice
817	Lin 2003	Exploring willingness and related factors by using the healthcare report cards for hospitals in Taiwan.	Chang Gung Medical Journal 2003, 26: 330-338.	China	hospital performance		stakeholder views of report cards
821	Rainwater 2003	What data do California HMOs use to select hospitals for contracting?	American Journal of Managed Care 2003, 9: 553-561	US	hospital performance		stakeholder views of report cards	administrators
861	Magee 2003	Public views on healthcare performance indicators and patient choice.	Journal of the Royal Society of Medicine 2003, 96: 338-342	UK	hospital performance		stakeholder views of report cards	patients/ consumers	choice
868	Jenkinson 2003	Factors relating to patients' reports about hospital care for coronary heart disease in England.	Journal of Health Services & Research Policy 2003, 8: 83-86.	UK	hospital performance	cardiac	stakeholder views of report cards
918	Tu 2003	Impact of an acute myocardial infarction report card in Ontario, Canada.	International Journal for Quality in Health Care 15(2):131-7, 2003	Canada	hospital performance	cardiac	stakeholder views of report cards	physician
935	Ginsburg 2003	Factors that influence line managers' perceptions of hospital performance data.	Health Services Research 38(1 Pt 1):261-86, 2003 Feb.	US	hospital performance		stakeholder views of report cards	administrators
985	Berwick 2003	Connections between quality measurement and improvement.	Medical Care 41(1 Suppl):I30-8, 2003		health system/plan performance		stakeholder views of report cards	physicians/ providers and consumers
1011	Uhrig 2002	Testing the effect of quality reports on the health plan choices of Medicare beneficiaries.	Inquiry 2002, 39: 355-371	US	health system/plan performance		stakeholder views of report cards	patients/ consumers	choice
1055	Fairbrother 2002	Improving the process through which health plans and providers exchange performance-related mammography data.	ournal of Urban Health 79(4):617-27; discussion 628-37, 2002	US	health system/plan performance	breast cancer screening	stakeholder views of report cards	providers
1065	Marshall 2002	Attitudes to the public release of comparative information on the quality of general practice care: qualitative study.	BMJ 2002, 325: 1278.	UK	physician/provider performance (group)	primary care	stakeholder views of report cards	administrators and physicians/ providers and consumers	public report cards
1177	Braun 2002	Consumer response to a report card comparing healthcare systems.	American Journal of Managed Care 2002, 8: 522-528	US	health system/plan performance		stakeholder views of report cards	patients/ consumers
1181	Inamdar 2002	Applying the balanced scorecard in healthcare provider organizations.	Journal of Healthcare Management 2002, 47: 179-195	US	health system/plan performance		stakeholder views of report cards	administrators	balanced scorecard
1184	Mani 2002	Assessing performance reports to individual providers in the care of acute coronary syndromes.	Joint Commission Journal on Quality Improvement 2002, 28: 220-232	US	physician/ provider performance	cardiac	stakeholder views of report cards	providers
1192	Hibbard 2002	Strategies for reporting health plan performance information to consumers: evidence from controlled studies.	Health Services Research 2002, 37: 291-313	US	health system/plan performance		stakeholder views of report cards	patients/ consumers
1203	Damiano 2002	CAHPS in practice: the Iowa demonstration	Journal of Ambulatory Care Management 2002, 25: 32-42.	US	health system/ plan performance		stakeholder views of report cards
1238	Hibbard 2002	The impact of a CAHPS report on employee knowledge, beliefs, and decisions.	Medical Care Research & Review 2002, 59: 104-116	US	health system/plan performance		stakeholder views of report cards	patients/ consumers
1249	Oermann 2002	Using the Internet to teach consumers about quality care	Joint Commission Journal on Quality Improvement 2002, 28: 83-89.	US	all levels		stakeholder views of report cards	patients/ consumers	web-based reports
1397	Mannion 2001	Impact of published clinical outcomes data: case study in NHS hospital trusts	BMJ 2001, 323: 260-263	UK	health system/plan performance		stakeholder views of report cards	administrators and physicians/ providers
1402	Scanlon 2001	The role of performance measures for improving quality in managed care organizations.	Health Services Research 2001, 36: 619-641.	US	health system/plan performance		stakeholder views of report cards	administrators
1407	Goldstein 2001	Reporting of CAHPS quality information to medicare beneficiaries	Health Services Research 2001, 36: 477-488	US	health system/plan performance		stakeholder views of report cards	patients/ consumers
1452	Cassidy 2001	Assessments of managed care organizations in the Greater Baton Rouge area by physicians and physicians' office managers.	Journal of the Louisiana State Medical Society 2001, 153: 135-141.	US	health system/plan performance		stakeholder views of report cards	providers
1468	Simon 2001	California provider group report cards: what do they tell us?	Am J Med Qual 2001, 16: 61-70.	US	health system/plan performance		stakeholder views of report cards	patients/ consumers
1640	Fowles 2000	Consumer responses to health plan report cards in two markets	Med Care 2000, 38: 469-481.	US	health system/plan performance		stakeholder views of report cards	patients/ consumers
1650	Mukamel 2000	Do quality report cards play a role in HMOs' contracting practices? Evidence from New York State.	Health Services Research 2000, 35: 319-332	US	physician/ provider performance		stakeholder views of report cards	administrators
1724	Harrington 1999	Stakeholders' opinions regarding important measures of nursing home quality for consumers.	Am J Med Qual 1999, 14: 124-132.	US	health care facility performance	nursing homes	stakeholder views of report cards	administrators and physicians/ providers and consumers
1733	Merrick 1999	Use of performance standards in behavioral health carve-out contracts among Fortune 500 firms.	American Journal of Managed Care 1999, 5 Spec No: SP81-SP90.	US	health system/plan performance		stakeholder views of report cards	patients/ consumers
1787	Romano 1999	Grading the graders: how hospitals in California and New York perceive and interpret their report cards.	Med Care 1999, 37: 295-305.	US	hospital performance		stakeholder views of report cards	administrators
1858	Oermann 1999	Consumers' descriptions of quality health care.	Journal of Nursing Care Quality 1999, 14: 47-55	US	health system/plan performance		stakeholder views of report cards	patients/ consumers
1954	Maxwell 1998	Public disclosure of performance information in Pennsylvania: impact on hospital charges and the views of hospital executives.	Joint Commission Journal on Quality Improvement 1998, 24: 491-502.	US	hospital performance		stakeholder views of report cards	administrators
1992	Schneider 1998	Use of public performance reports: a survey of patients undergoing cardiac surgery.	JAMA 1998, 279: 1638-1642.	US	hospital performance	cardiac, surgery	stakeholder views of report cards	patients/ consumers
2008	Slovensky 1998	Developing an outcomes report card for hospitals: a case study and implementation guidelines.	Journal of Healthcare Management 1998, 43: 15-35.	US	hospital performance		stakeholder views of report cards
2059	Hibbard 1997	Choosing a health plan: do large employers use the data?	Health Affairs 1997, 16: 172-180.	US	health system/plan performance		stakeholder views of report cards	patients/ consumers
2117	Rhinehart 1997	Health care consumer report cards: what do patients and families really want to know? What should they want to know?	Journal of Nursing Care Quality 1997, 11: 38-41	US	physician/provider performance		stakeholder views of report cards	patients/ consumers
2162	Hibbard 1997	Will quality report cards help consumers?	Health Affairs 1997, 16: 218-228.	US	health system/plan performance		stakeholder views of report cards	patients/ consumers
2203	Covinsky 1996	Physicians' attitudes toward using patient reports to assess quality of care.	Academic Medicine 1996, 71: 1353-1356.	US	physician/ provider performance		stakeholder views of report cards	physician	consumer reports
2204	Greenhalgh 1996	The value of an outcomes information resource. An evaluation of the UK Clearing House on Health Outcomes.	Journal of Management in Medicine 1996, 10: 55-65.	UK	health system/plan performance		stakeholder views of report cards	patient/ consumers	choice
2208	Jewett 1996	Comprehension of quality care indicators: differences among privately insured, publicly insured, and uninsured.	Health Care Financing Review 1996, 18: 75-94.	US	health system/plan performance		stakeholder views of report cards	patient/ consumers
2214	Sakes 1996	Measuring seriousness of hospital quality of care issues.	Joint Commission Journal on Quality Improvement 1996, 22: 811-816	US	hospital performance		stakeholder views of report cards	administrators and physicians/ providers
2226	Turpin 1996	A model to assess the usefulness of performance indicators.	Int J Qual Health Care 1996, 8: 321-329.	UK	hospital performance	obstetrical care	stakeholder views of report cards	administrators and physicians/ providers
2335	Ruta 1995	Feasibility of monitoring patient based health outcomes in a routine hospital setting.	Quality in Health Care 1995, 4: 161-165	UK	physician/ provider performance		stakeholder views of report cards	physician/ provider
2442	McGee 1994	Health care report cards: what about consumers' perspectives?	Journal of Ambulatory Care Management 1994, 17: 1-14.	US	health system/ plan performance		stakeholder views of report cards	patients/ consumers
2566	Lefevre 1993	Use of the Rand Structured Implicit Review Instrument for Quality of Care Assessment.	American Journal of the Medical Sciences 1993, 305: 222-228	US	hospital performance		stakeholder views of report cards	physician/ provider
2588	Nelson 1992	The physician and employee judgment system: reliability and validity of a hospital quality measurement method	Qrb Quality Review Bulletin 1992, 18: 284-292	US	hospital performance		stakeholder views of report cards	physician/ provider
2625	Birdwell 1992	Perceptions and use of performance measures by hospital pharmacy directors.	American Journal of Hospital Pharmacy 1992, 49: 367-373.	US	physician/ provider performance (group)	pharmacy	stakeholder views of report cards	administrators
3245	Hibbard 1996	What type of quality information do consumers want in a health care report card?	Medical Care Research & Review 1996, 53: 28-47.	US	health system/plan performance		stakeholder views of report cards	patient/ consumers
4279	Dean 2004	Quality improvement in general practice: The perspective of the primary healthcare team.	Quality in Primary Care 2004, 12: 201-207.	UK	physician/ provider performance (group)	primary care	stakeholder views of report cards	physician/ provider
4433	Huffman 2004	Practitioners' attitudes toward the use of treatment progress and outcomes data in child mental health services.	Evaluation & the Health Professions 2004, 27: 165-188.	US	physician/ provider performance (group)	mental health	stakeholder views of report cards	physician/ provider
4450	Cheng 2004	Physician performance information and consumer choice: A survey of subjects with the freedom to choose between doctors.	Quality & Safety in Health Care 2004, 13: 98-101	UK	physician/ provider performance		stakeholder views of report cards	patient/ consumers	choice
4473	Mannion 2004	General practitioners' assessments of hospital quality and performance.	Clinical Governance: an International Journal 2004, 9: 42-47	UK	hospital performance		stakeholder views of report cards	physician/ provider
4621	Mira 2003	Health care results diffusion: Advantages and disadvantages of 'report cards'.	Revista de Calidad Asistencial 2003, 18: 209-224	Spain	health care facility performance		stakeholder views of report cards	patient/ consumer
4643	ranaz Andres 2003	Quality assurance and healthcare accreditation: What do Spanish healthcare managers think?	Revista de Calidad Asistencial 2003, 18: 107-114	Spain	hospital performance		stakeholder views of report cards	administrators
4684	Hewlett 2003	Patients and clinicians have different perspectives on outcomes in arthritis.	Journal of Rheumatology 2003;30(4):877-9	Canada	physician/provider performance	arthritis care	stakeholder views of report cards	provider vs patient	process and outcome
4697	Chen 2002	Exploring the applicable quality indictors on hospital report cards in Taiwan.	Chinese Journal of Public Health 2002, 21: 296-304.	Taiwan	hospital performance		stakeholder views of report cards	administrators
5055	Schultz 2001	Do employees use report cards to assess health care provider systems?	Health Services Research 2001, 36: 509-530.	US	health system/plan performance		stakeholder views of report cards	patient/ consumer
5446	Nerenz 1998	Accountability for health outcomes and the proper unit of analysis: What do the experts think?	Int J Qual Health Care 1998, 10: 539-546	US	health system/plan performance		stakeholder views of report cards	administrators, providers, consumers
5725	Knutson 1996	Employer-specific versus community-wide report cards: Is there a difference?	Health Care Financing Review 1996, 18: 111-125.	US	health system/plan performance		stakeholder views of report cards	patients/ consumers	choice
5726	Gibbs 1996	Consumer perspectives on information needs for health plan choice.	Health Care Financing Review 1996, 18: 55-73.	US	health system/plan performance		stakeholder views of report cards	patients/ consumers	choice
5777	Roberts 1996	Prioritizing performance measures for geriatric medical services: What do the purchasers and providers think?	Age & Ageing 1996, 25: 326-328	UK	health system/plan performance	geriatrics	stakeholder views of report cards	administrators and physicians /providers
5931	Shroyer 1994	Provider perceptions in using outcomes data to improve clinical practice.	Annals of Thoracic Surgery 1994, 58: 1877-1880.	US	physician/provider performance (group)		stakeholder views of report cards	physicians/providers
6577	Beck 2006	The Role of Health Plans in Linking Quality of Care to Labor Outcomes: Challenges and Opportunities.	In Health & work productivity: Making the business case for quality health care. Edited by Kessler RC, Stang PE. Chicago IL: University of Chicago Press; 2006:207-223.	US	health system/plan performance		stakeholder views of report cards	patients/ consumers
6852	Wensing 2003	Improving the quality of health care: Methods for incorporating patients' views in health care.	BMJ: British Medical Journal 2003 Apr;326(7394):877-9	UK	health system/plan performance		stakeholder views of report cards	patients/ consumers
6942	Larkey 2001	Outcome measurement in applied settings: Clinician practice, experience and attitude.	Wisconsin School Of Professional Psychology; 2001.	US	physician/provider performance (group)		stakeholder views of report cards	physicians/providers
7113	Ben-Joseph 1997	A cognitive approach to understanding performance monitoring in clinical continuous quality improvement (CQI)	U Florida; 1997.	US	physician/provider performance (group)		stakeholder views of report cards	physicians/ providers and administrators
7131	Campbell 1997	How consumers/survivors are evaluating the quality of psychiatric care.	Evaluation Review 1997, 21: 357-363	US	physician/provider performance (group)	mental health	stakeholder views of report cards	patients/ consumers
7132	Teague 1997	The MHSIP mental health report card: A consumer-oriented approach to monitoring the quality of mental health plans.	Evaluation Review 1997, 21: 330-341	US	physician/provider performance (group)	mental health	stakeholder views of report cards	patients/ consumers
7381	Hospitals & Health Networks 2006	Patients generally ignore health care report cards, but low-rated physicians apparently pay attention.	H&HN: Hospitals & Health Networks 2006, 80: 62-64	US	health system/plan performance		stakeholder views of report cards	patient/consumer, physician/provider
7436	Joshi 2006	Getting the board on board: engaging hospital boards in quality and patient safety.	Joint Commission Journal on Quality and Patient Safety 2006, 32: 179-187	US	hospital performance		stakeholder views of report cards	administrators
7562	O'Meara 2005	Case study: development of and stakeholder responses to a nursing home consumer information system.	Am J Med Qual 2005, 20: 40-50	US	health care facility performance	nursing home	stakeholder views of report cards	patient/ consumer
8016	Davies 2001	Public release of performance data and quality improvement: internal responses to external data by US health care providers.	Quality in Health Care 2001, 10: 104-110.	US	hospital performance		stakeholder views of report cards	administrators	public report cards
8077	Wilkinson 2000	Reactions to the use of evidence-based performance indicators in primary care: a qualitative study	Quality in Health Care 2000, 9: 166-174	UK	physician/ provider performance (group)	primary care	stakeholder views of report cards	physician/ provider
8182	Maxwell 1998	Performance measures and measurement. Public disclosure of performance information in Pennsylvania: impact on hospital charges and the views of hospital executives.	Joint Commission Journal on Quality Improvement 1998, 24: 491-502	US	hospital performance		stakeholder views of report cards	administrators
8268	Suber 1996	Performance measures and measurement The quality information management program database in South Carolina	Joint Commission Journal on Quality Improvement 1996 Sep;22(9):629-39	US	hospital performance		stakeholder views of report cards	provider involvement in development of report card
8408	Penzer 1998	Grading the Report Card: Lessons from Cognitive Psychology, Marketing, and the Law of Information Disclosure for Quality Assessment in Health Care Reform.	Yale Journal on Regulation 1995;12(1):207-56	US	health system/plan performance		stakeholder views of report cards
8584	Chernew 2004	Quality and Employers' Choice of Health Plans.	J Health Econ 2004, 23: 471-492.	US	health system/plan performance		stakeholder views of report cards	patients/ consumers
8685	Noorein 2002	Applying the balanced scorecard in healthcare provider organizations / Practitioner's Response	Journal of Healthcare Management 2002, 47: 195-196		health system/plan performance		stakeholder views of report cards	administrators	balanced scorecard
8936	Newman 1996	Quality matters: junior doctors' perceptions.	Journal of Management in Medicine 1996, 10: 12	US	physician/ provider performance (group)		stakeholder views of report cards	physician/ provider
9226	Hibbard 1996	Condition-specific performance information: assessing salience, comprehension, and approaches for communicating quality	Health Care Financing Review 1996, 18: 95-109.		health system/ plan performance		stakeholder views of report cards	patients/ consumers
9409	Herk 2001	Medical audit: threat or opportunity for the medical profession. A comparative study of medical audit among medical specialists in general hospitals in the Netherlands and England, 1970-1999.	Social Science & Medicine 2001, 53: 1721-1732	UK and Netherlands	health system/ plan performance		stakeholder views of report cards	physician/ provider
9707	Lamont 2003	A resident-focussed model for performance measurement in long-term care.	Canada: The University of Manitoba (Canada); 2003.	Canada	health care facility performance	long-term care	stakeholder views of report cards	patients/ consumers
9857	Ben-Joseph 1996	A cognitive approach to understanding performance monitoring in clinical Continuous Quality Improvement (CQI)	United States -- Florida: University of Florida; 1996. Ph.D.	US	health system/ plan performance		stakeholder views of report cards
10565	Academy for Health Services research and Health Policy 2000	Health plan report cards may influence insurers more than consumers: their effect on insurer behavior in Minnesota.	Health Care Financing and Organization Volume 3 Issue 3. 2000. Washington DC, Alpha Center. Findings Brief.	US	health system/ plan performance		stakeholder views of report cards	insurer
10566	National Committee for Quality Assurance 1998	Do consumers use health plan report cards? findings from two evaluations	1998. Washington DC, National Committee for Quality Assurance.	US	health system/plan performance		stakeholder views of report cards	patient/consumer
10569	California Healthcare Foundation 2002	Creating a Statewide Hospital Quality Reporting System	Institute for Health Policy Studies; California HealthCare Foundation's Quality Initiative, 2002.	US	hospital performance		stakeholder views of report cards
10724	Mannion R, Davies H, Marshall M. 2005	Impact of star performance ratings in English acute hospital trusts	J Health Serv Policy 10 (1): 18-24	UK	health system/plan performance		stakeholder views of report cards	providers
10725	Quigley DD, Farley DO, Brown JA, Elliott MN, de Vries H, Hays RD. 2006	Development of supplemental quality improvement items for the Consumer Assessment of Healthcare Providers and Systems (CAHPS)	http://www.rand.org/pubs/technical_reports/2006/RAND_TR336.pdf	US	health system/plan performance		stakeholder views of report cards	health plan views
10726	Zema CI, Rogers L 2001	Evidence of innovative uses of performance measures among purchasers	Health Care Financing Review 22 (3): 35-47	US	health system/plan performance		stakeholder views of report cards
							stakeholder views of report cards
10727	McManus IC, Winder BC, Gordon D 2001	UK doctors' attitudes to the General Medical Council's Performance Procedures, 1997-1999	Med Educ 35 (Suppl 1): 60-69	UK	physician/provider performance		stakeholder views of report cards	physician	1A
10728	Hutchinson A, McIntosh A, Williams M, Barbour RS. 2001	Senior health professional's perceptions of variations in medical practice: a qualitative and quantitative study	Med Educ 35 (suppl 1): 45-51	UK	physician/provider performance		stakeholder views of report cards	health administrators
10729	Schneider EC and Epstein AM 1996	Influence of cardiac-surgery performance reports on referral practices and access to care	NEJM 335 (4): 251-256.	US		cardiac	stakeholder views of report cards	providers as stakeholders	impact of public report
10731	Bennett H, Gatrell J, Packham R. 2004	Medical appraisal: collecting evidence of performance through 360 degree feedback.	Clinician in Management 12: 165-171	UK	physician/provider performance		stakeholder views of report cards	physician perception
10732	Vladeck BC, Goodwin EJ, Myers LP, Sinisi M. 1988	Consumers and hospital use: the HCFA "Death List"	Health Affairs Spring 1988; 122-125	US	Hospital performance		stakeholder views of report cards	consumer response	Consumer response
10735	Bing-You R, Paterson J. 1997	Feedback falling on deaf ears: residents receptivity to feedback tempered by sender credibility	Medical Teacher 19(1): 40.	US	physician/provider performance		stakeholder views of report cards
10736	Mannion R, Davies H.T.O., 2002	Reporting health care performance: learning from the past, prospects for the future	J Eval Clin Prac 8 (2): 215-228	UK	health system/ plan performance		stakeholder views of report cards
10737	Shahian DM, Yip W, Westcott G, Jacobson J. 2000	Selection of a cardiac surgery provider in the managed care era	J Thorac Cardiovasc Surg 120: 978-989	US	physician/provider performance	cardiac	stakeholder views of report cards	choice motivators
10730	Burack JH, Impellizzeri P, Homel P, Cunningham JN 1999	Public reporting of surgical mortality: a survey of New York State cardiothoracic surgeons	Ann Thorac Surg 68: 1195-1202	US	physician/provider performance	cardiac	stakeholder views of report cards	providers as stakeholders
10733	Sargeant J, Mann K, Ferrier S 2005	Exploring family physician's reactions to multisource feedback: perceptions of credibility and usefulness	Medical Education 39: 497-504	Canada	physician/provider performance	primary care	stakeholder views of report cards	physicians
10735	Sargeant JM, Mann KV, Ferrier SN, Langille DB, Muirhead PD, Hayes VM, Sinclair DE. 2003	Responses of rural family physicians and their colleague and coworker raters to a multi-source feedback process: a pilot study	Academic Medicine 78(10): S42-S44	Canada	physician/provider performance	primary care	stakeholder views of report cards	multisource feedback
11018	Hearnshaw SA, Maddock HM, Nylander D, Prince MI. 2007	Endoscopists attitudes on the publication of "quality" data for endoscopic procedures: A cross-sectional survey.	BMC Gastroenterology. Jul 2007; 7(30)	UK		endoscopy	stakeholder views of report cards		physicians
11019	Radford A, Pink G, Ricketts T 2007	A comparative performance scorecard for federally funded community health centers in North Carolina.	Journal of Healthcare Management. Jan 2007; 52(1): 20-31	US		community health	stakeholder views of report cards		administrators
11020	Palsbo SE, Kroll T 2007	Meeting information needs to facilitate decision making: Report cards for people with disabilities.	Health Expectations. Sep 2007; 10(3): 278-285	US		disability	stakeholder views of report cards		consumers
11021	Hibbard JH, Peters E, Dixon A, Tusler M. 2007	Consumer competencies and the use of comparative quality information: It isn't just about literacy.	Medical Care Research and Review. Aug 2007; 64(4): 379-394				stakeholder views of report cards		consumer understanding
11022	Laschober M, Maxfield M, Felt-Lisk S, Miranda DJ 2007	Hospital response to public reporting of quality indicators.	Health Care Financing Review. Mar 2007; 28(3): 61-76	US	hospital performance		stakeholder views of report cards
11023	Solberg LI, Taylor N, Conway WA, Hiatt RA 2007	Large multispecialty group practices and quality improvement: What is needed to transform care?	Journal of Ambulatory Care Management. Jan 2007; 30(1): 9-17				stakeholder views of report cards
11024	Chen C-C, Yen R-Y, Chang C-L, Lin Y-J, Lin H-C 2007	The willingness, capability and feasibility of hospitals to implement report cards under the global budget system.	Mid-Taiwan Journal of Medicine. Jun 2006; 11(2): 111-121	Taiwan	hospital performance	acute care	stakeholder views of report cards		administrators
11025	Meehan T, McCombes S, Hatzipetrou L, Catchpoole R 2006	Introduction of routine outcome measures: Staff reactions and issues for consideration.	J Psychiatr Ment Health Nurs. 2006; 13(5): 581-587			mental health	stakeholder views of report cards		clinician
11026	Mukamel DB, Spector WD, Zinn JS, Huang L, Weimer DL, Dozier A 2007	Nursing homes' response to the nursing home compare report card.	Journals of Gerontology: Series B: Psychological Sciences and Social Sciences. 2007; 62B(4): S218-S225	US	health care facility performance	nursing homes	stakeholder views of report cards
11027	Casalino LP, Alexander GC, Jin L, Konetzka RT 2007	General internists' views on pay-for-performance and public reporting of quality scores: a national survey.	Health Aff (Millwood). 2007; 26(2): 492-499	US			stakeholder views of report cards	physicians	P4P
11028	Davis MM, Hibbard JH, Milstein A 2007	Consumer tolerance for inaccuracy in physician performance ratings: one size fits none.	Issue Brief Cent Stud Health Syst Change. 2007; (110): 1-5		physician/ provider performance		stakeholder views of report cards	consumers
11029	Escrivao Junior A, Koyama MF 2007	The relationship between hospitals and health plans organizations in the scope of ANS Health Insurance Qualification Program	Cienc saude colet. 2007; 12(4): 903-914	Brazil			stakeholder views of report cards
11030	Goldman LE, Henderson S, Dohan DP, Talavera JA, Dudley RA. 2007	Public reporting and pay-for-performance: safety-net hospital executives' concerns and policy suggestions.	Inquiry. 2007; 44(2): 137-145	US	hospital performance		stakeholder views of report cards	admistrators	P4P
11031	Grando VT, Rantz MJ, Maas M 2007	Nursing home staff's views on quality improvement interventions: a follow-up study.	J Gerontol Nurs. 2007; 33(1): 40-47		health care facility performance	nursing home care	stakeholder views of report cards
11032	Walley P, Silvester K, Mountford S 2006	Health-care process improvement decisions: a systems perspective.	International journal of health care quality assurance. 2006; 19(1): 93	UK	health system/plan performance		stakeholder views of report cards	decision-making processes
11033	Hassan DK 2006	Measuring performance in health care: The effect of Joint Commission International standards on quality performance.	United States -- Minnesota: Walden University; 2006				stakeholder views of report cards
11034	Webb SS 2006	Using healthcare outcome data and reflective practice to inform microsystems of interprofessional practice performance.	United States -- Tennessee: The University of Tennessee Health Science Center; 2006	US	hospital performance		stakeholder views of report cards	understanding of outcomes reporting
11035	Donovan P, Matthews M, Healthcare IN 2006	Healthcare report cards : how health plans and hospitals use data to improve care and lower costs : an in-depth look at HIN's February 2006 online survey results.	Manasquan, NJ: Healthcare Intelligence Network; 2006		hospital performance		stakeholder views of report cards	use of report cards
11036	The Accreditation Association of Ambulatory Health Care 2006	Fact sheet: non-clinical performance measures for cataract surgery.	Insight. 2006; 31(3): 13-14	Germany	physician/provider performance (group)	urology	stakeholder views of report cards	providers, administrators, patients
11037	Gagliardi AR 2006	Patient and health professional perspectives on performance measurement in oncology.	Ottawa: Library and Archives Canada = Bibliotheque et Archives Canada; 2006			oncology	stakeholder views of report cards
12016	Bundorf MK, Chun N, Goda GS, Kessler DP 2008	Do Markets Respond to Quality Information? The Case of Fertility Clinics	National Bureau of Economic Research, Inc, NBER Working Papers: 13888	US	physician/ provider performance (group)		stakeholder views of report cards	patients/ consumers
12018	Zinn JS, Spector WD, Weimer DL, Mukamel DB 2008	Strategic orientation and nursing home response to public reporting of quality measures: an application of the miles and snow typology	Health Services Research 43(2): 598	US	health care facility performance	nursing homes	stakeholder views of report cards	administrators
12019	Geraedts M, Schwartze D, Molzahn T 2007	Hospital quality reports in Germany: patient and physician opinion of the reported quality indicators	BMC Health Services Research 7: 157	Germany	hospital performance		stakeholder views of report cards	physician/ provider and patients/ consumers
12020	McGinty J, Anderson G 2008	Predictors of physician compliance with American heart association guidelines for acute myocardial infarction	Critical care nursing quarterly 31(2): 161	US	physician/provider performance		stakeholder views of report cards
12021	2008	Health Care Opinion Leaders Survey finds broad support for public reporting	Joint Commission Benchmark 10(2): 4	US	health system/ plan performance		stakeholder views of report cards	opinion leaders
12022	Love D, Revere L, Black K 2008	A current look at the key performance measures considered critical by health care leaders	Journal of Health Care Finance 34(3): 19	US	health system/ plan performance		stakeholder views of report cards	administrators
12023	Evans M 2007	Healthcare Opinion Leaders Survey. Push for quality starts with IT: respondents back federal aid for systems, mandatory public reporting on outcomes	Modern Healthcare 37(30): 22	US	health system/ plan performance		stakeholder views of report cards	opinion leaders

## Sheet: Ethical considerations
Ref ID	First author and date	Title	Citation	Country of Origin	Level of reporting	Clinical area	Category	Sub Category	Sub Category	Sub Category
68	Klazinga 2005	About context and systems	Healthcarepapers 2005, 6: 68-73.	Canada	health system/plan performance		Ethical considerations	public
275	Richard 2005	An ethical framework for cardiac report cards: a qualitative study.	BMC Medical Ethics 2005, E3	Canada	hospital performance	cardiac care	Ethical considerations
301	Werner 2005	The unintended consequences of publicly reporting quality information.	JAMA 2005, 293: 1239-1244	US			Ethical considerations	public	unintended consequences
396	Rosenstein 2004	Hospital report cards: intent, impact, and illusion.	Am J Med Qual 2004, 183-192.	US	hospital performance		Ethical considerations	public
449	Neil 2004	Public reporting of individual surgeon performance information: United Kingdom developments and Australian issues.	Medical Journal of Australia 2004, 181: 266-268.	UK	physician/provider performance		Ethical considerations	public
502	Mor 2004	Driven to tiers: socioeconomic and racial disparities in the quality of nursing home care.	Milbank Quarterly 2004, 82: 227-256.	US	healthcare facility	nursing home	Ethical considerations	public
574	Nast 2004	Ethical issues related to cardiac report cards	Canadian Journal of Cardiology 2004;(3):325-8	Canada	hospital performance	cardiac care	stakeholder views of report cards
955	Kofke 2003	Research ethics and law of healthcare system quality improvement: the conflict of cost containment and quality.	Critical Care Medicine 2003, 31: S143-S152.	US	health system/plan performance		Ethical considerations	patient participation
1075	Donohue 2002	Health care quality information liability & privilege	Annals of Health Law 2002, 11: 147-158	US	health system/ plan performance		Ethical considerations	legal
1087	Horsfall 2002	Mental health quality improvement: what about ethics?.	International Journal of Mental Health Nursing 2002, 11: 40-46.	US	physician/ provider performance	mental health	Ethical considerations	framework
1165	Davies 2002	Health care report cards: implications for vulnerable patient groups and the organizations providing them care	Journal of Health Politics, Policy & Law 2002, 27: 379-399.	US	health system/ plan performance		Ethical considerations	unintended consequences	vulnerable patients
2229	Mitchell 1996	The synergistic relationship between ethics and quality improvement: thriving in managed care	Journal of Nursing Care Quality 1996, 11: 9-21.	US	health system/ plan performance		Ethical considerations	financial reimbursement
2438	Ebert 1994	The importance of data in improving practice: effective clinical use of outcomes data.	Annals of Thoracic Surgery 1994, 58: 1812-1814	US	physician/ provider performance		Ethical considerations	outcomes
2552	Baker 1993	Principles for the release of physician-specific health care data: balancing the interests of patients and physicians.	Medical Staff Counselor 1993, 7: 27-34	US	physician/provider performance		Ethical considerations
2614	Snelson 1992	Quality assurance implications of federal peer review laws. The Health Care Quality Improvement Act and the National Practitioner Data Bank.	Quality Assurance & Utilization Review 1992, 7: 2-11	US	physician/ provider performance		Ethical considerations	peer review
2763	Eastaugh 1986	Hospital quality scorecards, patient severity, and the emerging value shopper.	Hospital & Health Services Administration 1986, 31: 85-102.	US	hospital and physician/provider performance		Ethical considerations	consumer choice
2826	Clarke 2005	Public reporting of individual surgeon performance.	Medical Journal of Australia 2005, 183: 543-547	Australia	physician/provider performance		Ethical considerations	public
2831	Strosberg 2004	The ethical quality report card: confronting rationing.	American Journal of Bioethics 2004, 4: 114-115.	US			Ethical considerations	rationing
2860	Turi 2005	The big chill: the deleterious effects of public reporting on access to health care for the sickest patients	Journal of the American College of Cardiology 2005, 45: 1766-1768	US	hospital performance		Ethical considerations	public	vulnerable patients
2880	Hospital Peer Review 2004	Consider risks of sharing quality data with public	Hospital Peer Review 2004, 29: 165-166.				Ethical considerations	public
3077	Wildner 2000	Health systems' performance and ethical yardsticks	Lancet 2000, 356: 1527.	WHO	health system/plan performance		Ethical considerations
3092	Marshall 2000	Public reporting of performance: lessons from the USA.	Journal of Health Services & Research Policy 2000, 5: 1-2.	US			Ethical considerations	public
3106	Collopy 1999	Public disclosure of health care performance reports: what do we lose in giving information?[	Int J Qual Health Care 1999, 11: 99-101	Australia	health system/ plan performance		Ethical considerations	public
3107	Leatherman 1999	Public disclosure of health care performance reports: experience, evidence and issues for policy	Int J Qual Health Care 1999, 11: 93-98.	US	health system/ plan performance		Ethical considerations	public
3511	Endahl 2002	Will publication of quality indicators in the health service improve the quality? International experiences and Danish perspectives.	Ugeskrift for Laeger 2002, 164: 4380-4384	Denmark			Ethical considerations
3781	Mason 2006	Publishing outcome data: Is it an effective approach?	J Eval Clin Pract 2006, 12: 37-48	UK	hospital and physician/provider performance		Ethical considerations	public	outcomes data
3784	McNamara 2006	Provider-specific report cards: A tool for health sector accountability in developing countries.	Health Policy & Planning 2006, 21: 101-109	US	physician/provider performance		Ethical considerations
4100	Hofler 2005	Public reporting, patient safety, and quality improvement: The need for legal protections.	Journal of Nursing Administration 2005, 35: 161-162	US			Ethical considerations	public	legal
4131	Werner 2005	Racial profiling: The unintended consequences of coronary artery bypass graft report cards.	Circulation 2005, 111: 1257-1263	US	physician/ provider performance	cardiac surgery	Ethical considerations	vulnerable patients	race/ethnicity
4390	Clarke 2004	Informed consent and surgeons' performance	Journal of Medicine & Philosophy 2004, 29: 11-35	Australia	physician/provider performance		Ethical considerations
5718	Bartholomew 1997	Can public access to the National Practitioner Data Bank improve the quality of care?	Journal of Medical Practice Management 1997, 12: 173-176	US	physician/ provider performance		Ethical considerations	public
5826	Emanuel 1996	A professional response to demands for accountability: Practical recommendations regarding ethical aspects of patient care	Annals of Internal Medicine 1996, 124: 240-249.	US	physician/ provider performance		Ethical considerations
6552	Smylie 2006	Indigenous health performance measurement systems in Canada, Australia, and New Zealand.	Lancet 2006, 367: 2029-2031.	International	health system/ plan performance		Ethical considerations	vulnerable patients	race/ethnicity	indigenous health care
6564	Lurie 2005	Health Disparities--Less Talk, More Action	New England Journal of Medicine 2005, 353: 727-729.	US	health system/ plan performance		Ethical considerations	vulnerable patients	race/ethnicity
7019	Murray-Garcia 2000	Racial and ethnic differences in a patient survey: Patients' values, ratings, and reports regarding physician primary care performance in a large health maintenance organization.	Med Care 2000, 38: 300-310		physician/ provider performance	primary care	Ethical considerations	vulnerable patients	race/ethnicity
7089	Darby 1998	Health care quality: From data to accountability	Academic Medicine 1998, 73: 843-853				Ethical considerations
7193	Povar 1995	Profiling and performance measures: What are the ethical issues	Med Care 1995, 33: JS60-JS68.	US	physician/ provider performance		Ethical considerations
7555	Hannan 2005	Publicly reporting quality information. The unintended consequences of publicly reporting quality information.	JAMA: Journal of the American Medical Association 2005, 2999-3000.				Ethical considerations	public
7561	Costello 2005	Rating doctors: who benefits? As 'report cards' gain favor, some question how far physicians will go to score high.	Los Angeles Times 2005, Health F1/F10.		physician/provider performance		Ethical considerations
8111	Barrell 2000	Apples to apples: the complexities of health care outcomes reporting	Infusion 2000, 6: 15-24.	US			Ethical considerations
8140	Eddy 1998	Performance measurement: problems and solutions	Health Affairs 1998, 17: 7-25.				Ethical considerations
8405	Smith 1998	Addressing Racial Inequities in Health Care: Civil Rights Monitoring and Report Cards.	Journal of Health Politics, Policy and Law 1998, 23: 75-105				Ethical considerations	vulnerable patients	race/ethnicity
8594	Lu 1999	Separating the True Effect from Gaming in Incentive-Based Contracts in Health Care.	Journal of Economics and Management Strategy 1999, 8: 383-431.	US	physician/ provider performance		Ethical considerations	financial reimbursement
9685	Kreier 2004	Information and quality sorting by ability to pay in the New York market for heart surgeons.	United States -- New York: State University of New York at Stony Brook; 2004. Ph.D.	US	physician/ provider performance	cardiac surgery	Ethical considerations	ability to pay
10812	Casalino LP 1999	The unintended consequences of measuring quality on the quality of medical care	NEJM 341 (15): 1147-1150	US	physician/provider performance		Ethical considerations	resource allocation
11159	Halasyamani LK, Davis MM. 2007	Conflicting measures of hospital quality: Ratings from "Hospital Compare" versus "Best Hospitals".	Journal of Hospital Medicine. May 2007; 2(3): 128-134	US	hospital performance	cardiac and respiratory	Ethical considerations	validation of popular media ranking of hospitals
11160	Werner RM, Asch DA 2007	Clinical concerns about clinical performance measurement.	Annals of Family Medicine. Mar 2007; 5(2): 159-163		physician/ provider performance		Ethical considerations
11161	Mor V 2007	Defining and Measuring Quality Outcomes in Long-Term Care.	Journal of the American Medical Directors Association. Mar 2007; 8(3 SUPPL 2): e129-e137	US	health care facility	long term care	Ethical considerations
11162	Williams SC, Koss RG, Morton DJ, Loeb JM 2006	Performance of top-ranked heart care hospitals on evidence-based process measures.	Circulation. Aug 2006; 114(6): 558-564	US	hospital performance	cardiac care	Ethical considerations	validation of popular media ranking of hospitals
11163	Casalino LP, Elster A 2007	Will pay-for-performance and quality reporting affect health care disparities?	Health Aff (Millwood). 2007; 26(3): w405-w414	US			Ethical considerations	financial reimbursement
11164	Di Tanna GL, Cisbani L, Grilli R 2006	Public reporting on individual hospitals' quality: the risk of misinformation	Epidemiol Prev. 2006; 30(3): 199-204	Italy	hospital performance	cardiac surgery	Ethical considerations	unintended consequences
11165	Fongwa MN, Cunningham W, Weech-Maldonado R, Gutierrez PR, Hays RD 2006	Comparison of data quality for reports and ratings of ambulatory care by African American and White Medicare managed care enrollees.	J Aging Health. 2006; 18(5): 707-721	US	health system/ plan performance		Ethical considerations
11166	Lu M, Ma CT 2006	Financial incentives and gaming in alcohol treatment.	Inquiry. 2006; 43(1): 34-53	US		substance abuse	Ethical considerations	gaming as an outcome of reporting
11167	Kuhn M, Siciliani L 2007	Performance Indicators for Quality with Adverse Selection, Gaming and Inequality Aversion.	CEPR Discussion Papers. 2007; 6261				Ethical considerations
11168	Jennings B, Hastings Center 2007	Health care quality improvement : ethical and regulatory issues.	Garrison, N.Y: Hastings Center, Projected Pub Date: 0701; 2007				Ethical considerations
12079	Barach P, Cantor MD 2007	Adverse event disclosure: Benefits and drawbacks for patients and clinicians	Informed consent and clinician accountability: The ethics of report cards on surgeon performance; Eds. Clarke,Steve; Oakley,Justin. Cambridge University Press. New York, NY, US	Australia	physician/ provider performance	surgery	Ethical considerations	error disclosure
12080	Eyers T 2007	Training, innovation and surgeons' report cards	Informed consent and clinician accountability: The ethics of report cards on surgeon performance; Eds. Clarke,Steve; Oakley,Justin. Cambridge University Press. New York, NY, US	Australia	physician/ provider performance	surgery	Ethical considerations	patient safety
12081	Freckelton I 2007	Doctors' report cards: A legal perspective	Informed consent and clinician accountability: The ethics of report cards on surgeon performance; Eds. Clarke,Steve; Oakley,Justin. Cambridge University Press. New York, NY, US	Australia	physician/ provider performance	surgery	Ethical considerations	legal
12082	Levy N 2007	Report cards for institutions, not individuals	Informed consent and clinician accountability: The ethics of report cards on surgeon performance; Eds. Clarke,Steve; Oakley,Justin. Cambridge University Press. New York, NY, US	Australia	hospital performance	surgery	Ethical considerations
12083	Macintosh D. 2007	Trust and the limits of knowledge	Informed consent and clinician accountability: The ethics of report cards on surgeon performance; Eds. Clarke,Steve; Oakley,Justin. Cambridge University Press. New York, NY, US	Australia	physician/ provider performance	surgery	Ethical considerations
12084	Marasco SF, Ibrahim JE 2007	Is the reporting of an individual surgeon's clinical performance doing more harm than good for patient care?	Informed consent and clinician accountability: The ethics of report cards on surgeon performance; Eds. Clarke,Steve; Oakley,Justin. Cambridge University Press. New York, NY, US	Australia	physician/ provider performance	surgery	Ethical considerations	unintended consequences
12085	Nagasawa Y 2007	Surgeon report cards and the concept of defensive medicine	Informed consent and clinician accountability: The ethics of report cards on surgeon performance; Eds. Clarke,Steve; Oakley,Justin. Cambridge University Press. New York, NY, US	Australia	physician/ provider performance	surgery	Ethical considerations	unintended consequences
12086	Neil D 2007	Against the informed consent argument for surgeon report cards	Informed consent and clinician accountability: The ethics of report cards on surgeon performance; Eds. Clarke,Steve; Oakley,Justin. Cambridge University Press. New York, NY, US	Australia	physician/ provider performance	surgery	Ethical considerations	rationale for report cards
12087	Oakley J 2007	An ethical analysis of the defensive surgery objection to individual surgeon report cards	Informed consent and clinician accountability: The ethics of report cards on surgeon performance; Eds. Clarke,Steve; Oakley,Justin. Cambridge University Press. New York, NY, US	Australia	physician/ provider performance	surgery	Ethical considerations	unintended consequences
12088	Parker M 2007	Clinician report cards and the limits of evidence-based patient choice	Informed consent and clinician accountability: The ethics of report cards on surgeon performance; Eds. Clarke,Steve; Oakley,Justin. Cambridge University Press. New York, NY, US	Australia	physician/ provider performance	surgery	Ethical considerations	patient choice
12089	Walsh AJ 2007	Report cards, informed consent and market forces	Informed consent and clinician accountability: The ethics of report cards on surgeon performance; Eds. Clarke,Steve; Oakley,Justin. Cambridge University Press. New York, NY, US	Australia	physician/ provider performance	surgery	Ethical considerations	unintended consequences
12090	Walton M 2007	Public reports: Putting patients in the picture requires a new relationship between doctors and patients	Informed consent and clinician accountability: The ethics of report cards on surgeon performance; Eds. Clarke,Steve; Oakley,Justin. Cambridge University Press. New York, NY, US	Australia	physician/ provider performance	surgery	Ethical considerations	patient choice
12091	Werner RM, Asch DA 2007	Examining the link between publicly reporting healthcare quality and quality improvement	Informed consent and clinician accountability: The ethics of report cards on surgeon performance; Eds. Clarke,Steve; Oakley,Justin. Cambridge University Press. New York, NY, US	Australia	physician/ provider performance	surgery	Ethical considerations
12092	Casalino LP, Elster A, Eisenberg A, Lewis E, Montgomery J, Ramos D. 2007	Will pay-for-performance and quality reporting affect health care disparities?	Informed consent and clinician accountability: The ethics of report cards on surgeon performance; Eds. Clarke,Steve; Oakley,Justin. Cambridge University Press. New York, NY, US	Australia	physician/ provider performance	surgery	Ethical considerations	financial reimbursement

## Sheet: Methods Data
Ref ID	First author and date	Title	Citation	Country of Origin	Level of reporting	Clinical area	Category	Sub Category	Sub Category	Sub Category
59	De VH 2005	Equivalence of mail and telephone responses to the CAHPS Hospital Survey.	Health Services Research 2005, 40: 2120-2139.	US	hospital performance	CAHPS	Report card methods	Data	collection method	patient survey
64	MacLean 2006	Comparison of administrative data and medical records to measure the quality of medical care provided to vulnerable older patients.	Med Care 2006, 44: 141-148	US	health system/plan performance	geriatrics	Report card methods	Data	collection methods	admin vs chart abs
217	Austin 2005	The impact of under coding of cardiac severity and comorbid diseases on the accuracy of hospital report cards	Med Care 2005, 43: 801-809.	Canada	hospital performance	cardiac, AMI care	Report card methods	data	validation, admin data
246	Mack 2005	Does reporting of coronary artery bypass grafting from administrative databases accurately reflect actual clinical outcomes?	of Thoracic & Cardiovascular Surgery 2005, 129: 1309-1317.	US	hospital performance	cardiac	Report card methods	Data	collection methods	admin vs prospec clinical
254	Eisenstein 2005	Surgeons' economic profiles: can we get the "right" answers?	J Med Syst 2005, 29: 111-124.	US	physician/provider performance	surgery	Report card methods	Data	economics
309	Sangl 2005	Challenges in measuring nursing home and home health quality: lessons from the First National Healthcare Quality Report.	Med Care 2005, 43: I24-I32	US	health system/plan performance		Report card methods	data	valid	admin
310	Arispe 2005	Measurement challenges in developing the national healthcare quality report and the national healthcare disparities report	Med Care 2005, 43: I17-I23	US	health system/plan performance		Report card methods	data	sources	SES, race, ethnicity data
416	Dresselhaus 2004	An evaluation of vignettes for predicting variation in the quality of preventive care.	Journal of General Internal Medicine 2004, 1013-1018	US	physician/ provider performance (group)	primary care	Report card methods	Data	collection methods	clin vignettes vs chart abs
445	Hynes 2004	Informatics resources to support health care quality improvement in the veterans health administration	J Am Med Inform Assoc 2004, 11: 344-350	US	health system/plan performance		Report card methods	Data	information systems
451	Dodek 2004	Translating family satisfaction data into quality improvement	Critical Care Medicine 2004, 32: 1922-1927	Canada	physician/provider performance (group)	intensive care	Report card methods	data	survey	patient satisfaction
591	Steil 2004	EuCliD--a medical registry.	Methods of Information in Medicine 2004, 43: 83-88	Germany and Italy	health care facility performance	dialysis centres	Report card methods	Data	collection method	prospec clin
594	Harrison 2004	Case mix, outcome and length of stay for admissions to adult, general critical care units in England, Wales and Northern Ireland: the Intensive Care National Audit & Research Centre Case Mix Programme Database	Critical care (London, England) 2004, 8: R99-R111	UK	hospital performance		Report card methods	Data	validation	prospec clin
625	Heuer 2004	Hospital accreditation and patient satisfaction: testing the relationship.	Journal for Healthcare Quality 2004, 26: 46-51.	US	hospital performance		Report card methods	Data	collection methods	admin and patient survey
654	Park 1992	Benefits and limitations of database analysis for outcome prediction in cardiac surgery	Current Opinion in Cardiology 1992, 7: 285-290.	US	hospital performance	cardiac, surgery	Report card methods	Data	overview of data types	cardiac surgery databases
658	Kwok 1995	Dynamic patient data bases: the foundation of an integrated approach to outcome measures for the healthcare professionals.	Medinfo 1995, 8: 483	Canada	hospital performance		Report card methods	data	collection method, admin
674	Ghali 2000	A canadian comparison of data sources for coronary artery bypass surgery outcome "report cards".	Am Heart J 2000, 140: 402-408.	Canada	hospital performance	cardiac, CABG	Report card methods	data	admin vs prospec clin
737	Schmidt 2003	Patients' perceptions of nursing care in the hospital setting.	Journal of Advanced Nursing 2003, 44: 393-399	US	physician/ provider performormance		Report card methods	Data	patient survey
779	Wisniewski 2003	Development of a clinical data warehouse for hospital infection control.	J Am Med Inform Assoc 2003, 10: 454-462.	US	physician/provider performance	Infection control	Report card methods	Data	collection method	prospec clin
983	James 2003	Information system concepts for quality measurement	Med Care 2003, 41: I71-I79	US	health system/plan performance		Report card methods	Data	collection method	prospec clin
1002	Tuil 2002	control in management of pain.	Studies in Health Technology & Informatics 2002, 93: 127-136.	Netherlands	physican/provider performance (group)	Pain	Report card methods	Data	collection method	prospec clin
1092	Romano 2002	Can administrative data be used to compare postoperative complication rates across hospitals?[	Med Care 2002, 40: 856-867	US	hospital performance	lumbar diskectomy	Report card methods	Data	validation	admin data vs chart abs
1406	Bender 2001	Differences in the structure of CAHPS measures among the medicare fee-for-service, medicare managed care, and privately insured populations.	Health Services Research 2001, 36: 489-508.	US	health system/plan performance		Report card methods	Data	validation	patient satisfaction
1560	Bing 2000	Data used to improve quality of health care.	Texas Medicine 2000, 96: 75-79	US	health system/plan performance		Report card methods	Data	overview	data sources
1609	Bovbjerg 2000	Internet-based monitoring and benchmarking in ambulatory surgery centers.	Joint Commission Journal on Quality Improvement 2000, 26: 450-465	US	health care facility performance	outpatient surgery	Report card methods	data	collection	web-based
1630	Luck 2000	How well does chart abstraction measure quality? A prospective comparison of standardized patients with the medical record.	American Journal of Medicine 2000, 108: 642-649.	US	physician/provider performance		Report card methods	Data	validation	chart abs vs standardized patients
1645	Humphries 2000	Co-morbidity data in outcomes research: are clinical data derived from administrative databases a reliable alternative to chart review?	Journal of Clinical Epidemiology 2000, 53: 343-349	Canada	hospital performance	cardiac, PCI	Report card methods	Data	validation	admin vs prospec clin
1661	Peabody 2000	Comparison of vignettes, standardized patients, and chart abstraction: a prospective validation study of 3 methods for measuring quality	JAMA 2000, 283: 1715-1722.	US	physician/ provider performance	primary care	Report card methods	data	valid	clinical vignettes vs chart abstraction vs standardized patients
1735	Rogers 1999	Reporting comparative results from hospital patient surveys.	Int J Qual Health Care 1999, 11: 251-259	US	physician/ provider performance		Report card methods	Data	validation	clin vignettes vs stand patient and chart abs
1901	Palmer 1998	Using health outcomes data to compare plans, networks and providers.	Int J Qual Health Care 1998, 10: 477-483	US	health system/plan performance		Report card methods	Data	outcomes vs process
2102	Iezzoni 1997	Assessing quality using administrative data.	Annals of Internal Medicine 1997, 127: 666-674	US	health system/plan performance		Report card methods	Data	overview	admin
2133	Centers for Disease Control 1997	Characteristics of community report cards--United States, 1996.	MMWR - Morbidity & Mortality Weekly Report 1997, 46: 647-655.	US	health system/plan performance		Report card methods	Data	admin
2146	Dresser 1997	Clinical quality measurement. Comparing chart review and automated methodologies.	Med Care 1997, 35: 539-552	US	hospital performance		Report card methods	Data	validation	admin vs chart abs
2267	Conway 1996	Integer-driven relational database for clinical outcomes research.	Journal of the American Podiatric Medical Association 1996, 86: 74-79	US	hospital performance		Report card methods	Data	collection method	prospec clin
2505	Hargraves 1993	Using patient reports to measure health care system performance.	Clinical Performance & Quality Health Care 1993, 1: 208-213.	US	health system/plan performance		Report card methods	data	collection	patient survey
2509	Pates 1993	Creation of state-level Medicare database for healthcare evaluation applications.	Proceedings - the Annual Symposium on Computer Applications in Medical Care 1993, 663-667	US	health system/plan performance	cardiac, procedure	Report card methods	Data	collection method	admin data enhanced w prospec clin
2541	Jollis 1993	Discordance of databases designed for claims payment versus clinical information systems. Implications for outcomes research	Annals of Internal Medicine 1993, 119: 844-850	US	hospital performance	cardiac	Report card methods	Data	validation	admin vs prospec clin.
2574	Braun 1993	EMS system performance: the use of cardiac arrest timelines.[	Annals of Emergency Medicine 1993, 22: 52-61	US	physician/provider performance (group)	Cardiac	Report card methods	Data	collection method	prospec clin
2591	Hannan 1992	Clinical versus administrative data bases for CABG surgery. Does it matter?	Med Care 1992, 30: 892-907	US	hospital performance	Cardiac, CABG surgery	Report card methods	Data	comparability	admin vs prospec clin.
2618	Brown 1992	Patients as reliable reporters of medical care process. Recall of ambulatory encounter events	Med Care 1992, 30: 400-411	US	physician/provider performance	Primary care	Report card methods	Data	validation	patient perception
2749	Bowen 1987	Expert systems for performance review	Journal of the Operational Research Society 1987, 38: 929-934	UK	Hospital performance		Report card methods	Data	collection method	admin
2774	Burke 1983	An integrated medical record system.	Medical Group Management 1983, 30: 32-38.	Denmark	Hospital performance		Report card methods	Data	comparability	patient satisfaction
3196	Perrin 1997	Data, information, and knowledge. Theoretical and methodological issues in linking outcomes and organizational variables: introduction.	Med Care 1997, 35: NS84-NS86	US			Report card methods	Data	outcomes
3516	Freil 2005	Patient-experienced quality assessed in two national surveys.	Ugeskrift for Laeger 2005, 167: 4375-4379	Denmark	health system/plan performance		Report card methods	Data	patient survey
3570	Rosato 2003	Evaluation of quality of care through hospital discharge reports: an example of rectal cancer surgery.	Epidemiologia e Prevenzione 2003, 27: 207-214.	Italy	hospital performance	cancer, colon	Report card methods	Data	validation	admin
3577	Saturno Hernandez 1995	Methods of user participation in the evaluation and improvement of the quality of health services	Revista Espanola de Salud Publica 1995, 69: 163-175.	Spain	hospital performance		Report card methods	Data	collection method	patient perception (surveys, reports)
3615	Scott 2006	Public reporting of hospital outcomes based on administrative data: Risks and opportunities.	Medical Journal of Australia 2006, 184: 571-575	Australia	hospital performance		Report card methods	data	admin
3650	Bjertnaes 2006	Relationship between data collection methods and results in user surveys in mental health care	Tidsskrift for Den Norske Laegeforening 2006, 126: 1481-1483	Norway	physician/provider performance (group)	Mental health	Report card methods	Data	collection method	patient satisfaction
3657	Sherman 2006	Administrative data fail to accurately identify cases of healthcare-associated infection	Infection Control & Hospital Epidemiology 2006, 27: 332-337	US	hospital performance	hospital acquired infections	Report card methods	Data	validation	admin vs prospec clin.
3737	De LS 2006	The use of routinely collected computer data for research in primary care: Opportunities and challenges	Family Practice 2006, 23: 253-263	UK	physician/ provider performance (group)	primary care	Report card methods	Data	admin
3750	Hensen 2006	User orientation in hospital: Integrative approach of surveying patient perspective issues for quality improvement.	Aktuelle Dermatologie 2006, 32: 99-107.	Germany	physician/provider performance (group)	dermatology	Report card methods	Data	collection method	patient perception
4005	Ronveaux 2005	The immunization data quality audit: Verifying the quality and consistency of immunization monitoring systems.	Bulletin of the World Health Organization 2005, 83: 503-510	WHO; USA and Switzerland	health system/plan performance	public health, medicine in developing countries	Report card methods	Data	validation	prospec clin
4412	Herbert 2004	Are unaudited records from an outcomes registry database accurate?	Annals of Thoracic Surgery 2004, 77: 1960-1964	US	hospital performance	Cardiac surgery	Report card methods	Data	validation	prospec clin
4704	Cox 2003	Undocumented patient information: An impediment to quality of care	American Journal of Medicine 2003, 114: 211-216	Canada	hospital performance	cardiac	Report card methods	data	admin
4936	Heaney 2002	The development of a routine NHS data-based index of performance in general practice (NHSPPI).	Family Practice 2002, 19: 77-84	UK	physician/provider performance	primary care	Report card methods	data	collection	admin vs patient survey
5146	Wilerson 2000	Outcome-oriented standards and performance indicators for substance dependency rehabilitation programs	Substance Use & Misuse 2000, 35: 1679-1703.	US	physician/provider performance (group)	addictions	Report card methods	Data	QI	development
5250	Picard 2000	The use of internally gathered outcome data to improve care process in outpatient orthopaedic rehabilitation	Orthopaedic Physical Therapy Clinics of North America 2000, 9: 69-88	US	physician/ provider performance (group)	rehabilitation	Report card methods	Data	collection method
5841	Grover 1995	Quality initiatives and the power of the database: What they are and how they run.	Annals of Thoracic Surgery 1995, 60: 1514-1521	US	health system/plan performance		Report card methods	Data	source	reliability
6553	Indyk 2006	Collecting Data Along the Continuum of Prevention and Care: A Continuous Quality Improvement Approach	Social Work in Health Care 2006, 42: 47-60.	US	physician/ provider performance (group)	HIV treatment	Report card methods	Data	collection method
6571	Reise 2006	Application of Group-Level Item Response Models in the Evaluation of Consumer Reports About Health Plan Quality	Multivariate Behavioral Research 2006, 41: 85-102	US	health system/plan performance		Report card methods	data	source	validation
6931	Beigel 2001	Practical steps toward quality improvement: A public-sector example	In Improving mental health care: Commitment to quality. Edited by Dickey B, Sederer LI. Washington DC: American Psychiatric Publishing, Inc; 2001:135-148	US	physician/provider performance, individual and group, also health system/plan performance	mental health, outpatient	Report card methods	data	valid
7128	Rudolf 1997	Documentation as a way of clinical research and quality control.	Psychotherapeut 1997, 42: 145-155.	Germany	physician/ provider performance (group)		Report card methods	Data	collection method
7446	Parmanto 2005	A framework for designing a healthcare outcome data warehouse	Perspect health inf manag 2005, 28p.	US	health system/plan performance		Report card methods	Data	collection method
7481	Joint Commission Benchmark 2006	Improving performance through core measures: how one hospital uses clinical pathways to meet ORYX requirements	Joint Commission Benchmark 2006, 8: 4-5.	US	hospital performance		Report card methods	Data	collection method	clinical pathways for audit and feedback
7723	Kahn 2003	Methodological challenges associated with patient responses to follow-up longitudinal surveys regarding quality of care.	Health Services Research 2003, 38: 1579-1598.	US	hospital performance		Report card methods	Data	validation	patient satisfaction
7724	Needleman 2003	Measuring hospital quality: can Medicare data substitute for all-payer data?	Health Services Research 2003, 38: 1487-1508.	US	hospital performance	nursing	Report card methods	Data	validation	Medicare admin vs all patient admin
7758	Hittle 2003	A study of reliability and burden of home health assessment using OASIS	Home Health Care Services Quarterly 2003, 22: 43-63	US	health system/plan performance	home health care	Report card methods	Data	validation	prospec clin
7880	Hundley 2002	A comparison of data obtained from service providers and service users to assess the quality of maternity care.	Midwifery 2002, 18: 126-135	UK	hospital performance	maternity services	Report card methods	Data	comparability	patient interview vs structured interview w provider
8222	Dans 1998	Caveat doctor: how to analyze claims-based report cards	Joint Commission Journal on Quality Improvement 1998, 24: 21-30.	US			Report card methods	Data	administrative data
8269	Wakefield 1996	Comparing providers' performance: problems in making the "report card" analogy fit	Journal for Healthcare Quality 1996, 18: 4-10.	US	hospital performance	hospital acquired infections	Report card methods	Data	validation	actual surveillance practices vs survey of surveilancel practices
8362	Mark 1995	Measurement of patient outcomes: data availability and consistency across hospitals	Journal of Nursing Administration 1995, 25: 52-59.	US	hospital performance	nursing	Report card methods	Data	validation	admin and prospec clin
8384	Austin 2006	Comparing Clinical Data with Administrative Data for Producing Acute Myocardial Infarction Report Cards.	Journal of the Royal Statistical Society: Series A (Statistics in Society) 2006, 169: 115-126	Canada	hospital performance	Cardiac	Report card methods	data	comparability admin vs chart abs
8387	Carrin 2005	Key Performance Indicators for the Implementation of Social Health Insurance.	Applied Health Economics and Health Policy 2005, 4: 15-22	International (WHO)	health system/plan performance		Report card methods	data
8407	Clark 1996	Measuring Hospital Use without Claims: A Comparison of Patient and Provider Reports	Health Services Research 1996, 31: 153-169	US	hospital performance	mental health and substance abuse	Report card methods	Data	validation	admin vs patient interviews and chart abs
8551	Thompson 2001	Measuring Clinical Performance: Comparison and Validity of Telephone Survey and Administrative Data	Health Services Research 2001, 36: 813-825.	US	health system/plan performance		Report card methods	data	comparability	admin vs survey
9672	Wang 2005	Community orientation, hospital characteristics, and hospital performance: An exploratory study of information asymmetry	United States -- South Carolina: University of South Carolina; 2005. Ph.D	US	hospital performance		Report card methods	Data	data collection
10546	2005 Data Quality Report: The State of Data Quality in Ontario	Health Results Team for Information Management. 2005 data quality report: the state of data quality in Ontario	2006. Government of Ontario.	Canada	health system/plan performance		Report card methods	data	validation, admin
10568	United States. Government Accountability Office 2006	Hospital quality data: CMS needs more rigorous methods to ensure reliability of publicly released data	2006. Washington DC, US Government Accountability Office (GAO).	US	hospital performance	Cardiac, CABG surgery	Report card methods	Data	comparability	admin vs 2 clin databases: a prospec clin and chart abs.
10738	Fine LG, Keogh BE, Orlando M, Cretin S, Gould MM 2003	Improving the credibility of information on health care outcomes: The Cardiac Surgery Demonstration Project	http://www.rand.org/pubs/monograph_reports/2005/MR1823.pdf	UK	hospital performance	surgery, cardiac	Report card methods	data	validation
10739	Hicks J 2003	The potential of claims data to support the measurement of health care quality	dissertation	US	health system performance		Report card methods	data	admin vs chart abs
10740	Reschovsky JD, Hargraves JL 2000	Health care perceptions and experiences	http://www.hschange.org/CONTENT/268/268.pdf	US	health system/plan performance		Report card methods	data	validation of patient survey
10741	Franco LM, Franco C, Kumwenda N, Nkhoma W. 2002	Methods for assessing quality of provider performance in developing countries	Int J Quality in Health Care 14 (suppl1): 17-24	Malawi		medicine in developing countries; pediatrics	Report card methods	data	collection methods	validation
10742	Jolly BC, Ayers B, Macdonal MM, Armstrong P, Chalmers AH, Roberts G, Southgate LH 2001	The reproducibility of assessing radiological reporting: studies from the development of the General Medical Council's Performance Procedures	Med Educ 35 (Suppl 1): 36-44	UK	physician/provider performance	radiology	Report card methods	data	validation
10756	Wu L, Ashton CM	Chart Review: A Need for Appraisal	Evaluation and the health professions 20 (2): 146-163	US	health system/plan performance		Report card methods	data	chart review
10745	Wenrich MD, Carline JD, Giles LM, Ramsey PG.	Ratings of the performances of practicing internists by hospital-based registered nurses	Acadmic medicine 68: 680-987	US	physician/provider performance		Report card methods	data	feedback from nurses	validation
10746	Ramsey PG, Wenrich MD, Carline JD, Inui TS, Larson EB, LoGerfo JP.	Use of peer ratings to evaluate physician performance	JAMA 269 (13): 1655-1660	US	physician/provider performance		Report card methods	data	peer feedback	validation
10747	Paget NS, Saunders NA, Newble DI, Du J.	Physician assessment pilot study for the Royal Australasian College of Physicians	The Journal of Continuing Education in the Health Professions 16: 103-111	Australia	physician/provider performance		Report card methods	data	peer feedback	development and validation,
10748	Ramsey PG, Carline JD, Blank LL, Wenrich MD	Feasibility of hospital-based used of peer ratings to evaluate the performances of practicing physicians	Acad Med 71: 364-370	US	physician/provider performance		Report card methods	data	peer feedback	validation
10750	DiMatteo MR, DiNicola DD.	Sources of assessment of physician performance: a study of comparative reliability and patterns of intercorrelation	Med Care XIX (8): 829-839	US	physician/provider performance		Report card methods	data	validation	validation
10751	Roos LL, Sharp SM, Cohen MM, Wajda A.	Risk adjustment in claims-based research: the search for efficient approaches	J Clin Epidemiol 42 (12): 1193-1206	Canada	health system/plan performance		Report card methods	data	administrative data	could be stats too
10752	Rethans J-J, Martin E, Metsemakers	To what extent do clinical notes by general practitioners reflect actual medical performance? A study using simulated patients	Br J Gen Pract 44: 153-156	Netherlands	physician/provider performance	primary care	Report card methods	data	chart review vs standardized patient
10753	Fowles JB, Fowler EJ, Craft C.	Validation of claims diagnoses and self-reported conditions compared with medical records for selected chronic diseases	J Ambulatory Care Manage 21 (1): 24-34	US	physician/provider performance	primary care	Report card methods	data	chart review vs self-report vs
10754	Lawthers AG, Palmer RH, Banks N, Fowles J, Weiner JP.	Designing and using measures of quality based on physician office records	J Ambulatory Care Manage 18 (1): 56-72	US	physician/provider performance	primary care	Report card methods	data	chart review
10744	Lockyer JM, Violato C.	An examination of the appropriateness of using a common peer assessment instrument to assess physician skills across specialties	Academic Medicine79 (10): S5-S8	Canada	physician/provider performance		Report card methods	data	collection method, validation
10755	Violato C, Lockyer J, Fidler H	Multisource feedback: a method of assessing surgical practice	BMJ 326: 546-548	Canada	physician/provider performance	surgical practice	Report card methods	data	validation
10743	Violato C, Marini A, Toews J, Lockyer JT, Fidler H	Feasibility and psychometric properties of using peers, consulting physicians, co-workers and patients to assess physicians	Academic Med 72 (10): S82-S84	Canada	physician/provider performance		Report card methods	data	collection method, validation
10749	Norman GR, Davis DA, Lamb S, Hanna E, Caulford P, Kaigas T.	Competency assessment of primary care physicians as part of a peer review program	JAMA 270 (9): 1046-1051	Canada	physician/provider performance	primary care	Report card methods	data	development and validation, peer feedback
11038	Rowell KS, Turrentine FE, Hutter MM, Khuri SF, Henderson WG	Use of National Surgical Quality Improvement Program Data as a Catalyst for Quality Improvement.	Journal of the American College of Surgeons. Jun 2007; 204(6): 1293-1300	US	hospital performance	surgery	Report card methods	data	use
11039	Bradley CJ, Given CW, Luo Z, Roberts C, Copeland G, Virnig BA	Medicaid, Medicare, and the Michigan Tumor Registry: A linkage strategy.	Medical Decision Making. Jul 2007; 27(4): 352-363	US	health care/plan performance	oncology	Report card methods	data	registry and admin data linkage
11040	Maizlish N, Herrera L.	Race/ethnicity in medical charts and administrative databases of patients served by community health centers.	Ethnicity and Disease. 2006; 16(2): 483-487		health care facility performance	community health centres	Report card methods	data	admin	validation
11041	Shahian DM, Silverstein T, Lovett AF, Wolf RE, Normand S-L.	Comparison of clinical and administrative data sources for hospital coronary artery bypass graft surgery report cards.	Circulation. Mar 2007; 115(12): 1518-1527	US	hospital performance	cardiac, surgery	Report card methods	data	registry vs admin
11042	Lee TA, Fuhlbrigge AL, Sullivan SD, Finkelstein JA, Inui TS, Lozano P, et al.	Agreement between caregiver reported healthcare utilization and administrative data for children with asthma.	Journal of Asthma. Apr 2007; 44(3): 189-194	US	health care/plan performance	asthma	Report card methods	data	admin vs patient reports
11043	Davis CL, Pierce JR, Henderson W, Spencer CD, Tyler C, Langberg R, et al.	Assessment of the Reliability of Data Collected for the Department of Veterans Affairs National Surgical Quality Improvement Program.	Journal of the American College of Surgeons. Apr 2007; 204(4): 550-560	US	hospital performance	surgery general	Report card methods	data	validation
11044	Carinci F, Federici MO, Benedetti MM	. Diabetes registers and prevention strategies: towards an active use of health information.	Diabetes Research and Clinical Practice. Dec 2006; 74(SUPPL 2): S215-S219	Italy	health care/plan performance	diabetes	Report card methods	data	registry
11045	Mena Mateo JM, Sanchez PL, Canada DA, Cardenas VJ	Implementation and computerized evaluation of a healthcare quality program in Primary Care Area 4 in Madrid.	Revista de Calidad Asistencial 21(5)()(pp 238-246), 2006 Date of Publication: Sep 2006 2006;(5):238-46.	Spain	physician/provider performance	primary care	Report card methods	data	collection method
11046	McKay J, Bowie P, Lough M	Variations in the ability of general medical practitioners to apply two methods of clinical audit: A five-year study of assessment by peer review.	Journal of Evaluation in Clinical Practice. Dec 2006; 12(6): 622-629	UK	physician/ provider performance	general practice	Report card methods	data	validation	peer review clinical audit
11047	Glance LG, Dick AW, Osler TM, Mukamel DB	Accuracy of hospital report cards based on administrative data.	Health Services Research. Aug 2006; 41(4 I): 1413-1437	US	hospital performance	surgery	Report card methods	data	admin validation
11048	Bassler M, Nosper M, Follert P, Bowering L, Polak U	Data sources for continual quality improvement in medical rehabilitation- the QS-Reha procedure of the statutory health insurance funds and the Eva-Reha documentation system of MDK Rhineland-palatinate	Rehabilitation (Stuttg). 2007; 46(3): 155-163	Germany	health system/plan performance	rehab	Report card methods	data	sources
11049	Beckles GL, Williamson DF, Brown AF, Gregg EW, Karter AJ, Kim C, et al.	Agreement between self-reports and medical records was only fair in a cross-sectional study of performance of annual eye examinations among adults with diabetes in managed care.	Med Care. 2007; 45(9): 876-883		physician/ provider performance (group)	diabetes	Report card methods	data	medical record vs self-report
11050	Castle NG	Family members as proxies for satisfaction with nursing home care.	Comm J Qual Patient Saf. 2006; 32(8): 452-458		health care facility performance	nursing home care	Report card methods	data	patients vs family members
11051	Chou AF, Wong L, Weisman CS, Chan S, Bierman AS, Correa-de-Araujo R, et al.	Gender disparities in cardiovascular disease care among commercial and medicare managed care plans.	Womens Health Issues. 2007; 17(3): 139-149	US	health system/plan performance	cardiovascular disease	Report card methods	data
11052	Fonarow GC, Yancy CW, Albert NM, Curtis AB, Stough WG, Gheorghiade M, et al.	Improving the use of evidence-based heart failure therapies in the outpatient setting: the IMPROVE HF performance improvement registry.	Am Heart J. 2007; 154(1): 12-38	US	physician/ provider performance (group)	cardiac, heart failure care	Report card methods	data	registry
11053	Goulet JL, Erdos J, Kancir S, Levin FL, Wright SM, Daniels SM, et al.	Measuring performance directly using the veterans health administration electronic medical record: a comparison with external peer review.	Med Care. 2007; 45(1): 73-79	US	health system/plan performance		Report card methods	data	chart review and HER
11054	Guller U	Surgical outcomes research based on administrative data: inferior or complementary to prospective randomized clinical trials?	World J Surg. 2006; 30(3): 255-266		hospital performance	surgery	Report card methods	data	admin vs RCTs	retrospective vs prospective RCTs
11055	Hannan EL, Farrell LS	Predicting trauma inpatient mortality in an administrative database: an investigation of survival risk ratios using New York data.	J Trauma. 2007; 62(4): 964-968	US	hospital performance	trauma	Report card methods	data	admin
11056	Medina-Mirapeix F, Meseguer-Henarejos AB, Montilla-Herrador J, Escolar-Reina P, Collins SM, Saturno-Hernandez PJ	Reliability and validity of patient reports for physical therapy quality assessment: an empirical analysis regarding the use of exercises for neck pain in Spain.	J Rehabil Med. 2006; 38(6): 354-359	Spain	physician/ provider performance	physiotherapy	Report card methods	data	validation	patient reports
11057	Miller DC, Filson CP, Wallner LP, Montie JE, Campbell DA, Wei JT	Comparing performance of Morbidity and Mortality Conference and National Surgical Quality Improvement Program for detection of complications after urologic surgery.	Urology. 2006; 68(5): 931-937		hospital performance	surgery general	Report card methods	data	voluntary vs mandatory data reporting
11058	Miller DC, Spencer BA, Shah RB, Ritchey J, Stewart AK, Gay EG, et al.	The quality of surgical pathology care for men undergoing radical prostatectomy in the U.S.	Cancer. 2007; 109(12): 2445-2453	US	physician/ provider performance	prostate cancer	Report card methods	data	validation
11059	Naessens JM, Campbell CR, Berg B, Williams AR, Culbertson R	Impact of diagnosis-timing indicators on measures of safety, comorbidity, and case mix groupings from administrative data sources.	Med Care. 2007; 45(8): 781-788	US	hospital performance		Report card methods	data	admin validation	comorbidity coding
11060	Olsson C, Eriksson N, Stahle E, Thelin S	The Swedish Heart Surgery Register: data quality for proximal thoracic aortic operations.	Scand Cardiovasc J. 2006; 40(6): 348-353	Sweden	hospital performance	cardiac, surgery	Report card methods	data	registry
11061	Solberg LI, Engebretson KI, Sperl-Hillen JM, Hroscikoski MC, O'Connor PJ	Are claims data accurate enough to identify patients for performance measures or quality improvement? The case of diabetes, heart disease, and depression.	Am J Med Qual. 2006; 21(4): 238-245		health system/plan performance		Report card methods	data	admin
11062	Swan J, Lillis S, Simmons D	Investigating the accuracy of ethnicity data in New Zealand hospital records: still room for improvement.	N Z Med J. 2006; 119(1239): U2103	New Zealand	hospital performance	diabetes	Report card methods	data	admin validation	coding ethnicity
11063	Siciliani L	Estimating technical efficiency in the hospital sector with panel data: A comparison of parametric and non-parametric techniques.	Applied Health Economics and Health Policy. 2006; 5(2): 99-116	Italy	hospital performance		Report card methods	data
11064	Austin PC	The impact of unmeasured clinical variables on the accuracy of hospital report cards: A Monte Carlo study.	Medical Decision Making. Sept 2006; 26(5): 447-466	Canada	hospital performance	cardiology	Report card methods	data
11144	Aylin P, Bottle A, Majeed A. 2007	Use of administrative data or clinical databases as predictors of risk of death in hospital: Comparison of models.	British Medical Journal. 2007; 334(7602): 1044-1047	UK	hospital performance	cardiology oncology	Report card methods	data	admin vs clinical
11152	2007	Administrative versus clinical data for coronary artery bypass graft surgery report cards: the view from California.	JAMA. 2007; 297(1): 71-76	US	hospital performance	Cardiac surgery	Report card methods	data	admin vs clinical
12024	Rangachari P 2007	Coding for quality measurement: the relationship between hospital structural characteristics and coding accuracy from the perspective of quality measurement	Perspectives in Health Information Management 4:3	US	hospital performance		2A	data	admin	coding accuracy
12025	Rangachari P 2008	Knowledge sharing networks related to hospital quality measurement and reporting	Health Care Management Review 33(3): 253	US	hospital performance		2A	data	admin	coding accuracy
12026	Bradley KA, Williams EC, Achtmeyer CE, Hawkins EJ, Harris AH, Frey MS et al 2007	Measuring performance of brief alcohol counseling in medical settings:a review of the options and lessons from the Veterans Affairs (VA) health care system	Substance Abuse 28(4): 133	US	physician/provider performance	substance abuse, alcohol	2A	data	admin	validation
12027	Pawlson LG, Scholle SH, Powers A 2007	Comparison of administrative-only versus administrative plus chart review data for reporting HEDIS hybrid measures	American Journal of Managed Care 13(10): 553	US	Health system/plan performance		2A	data	admin vs admin plus clin combined
12028	Schneider EC, Nadel MR, Zaslavsky AM, McGlynn EA 2008	Assessment of the scientific soundness of clinical performance measures: a field test of the National Committee for Quality Assurance's colorectal cancer screening measure	Archives of Internal Medicine 168(8): 876	US	Health system/plan performance		2A	data	admin vs admin plus clin combined vs survey
12029	Jeffcott SA, Mackenzie CF 2008	Measuring team performance in healthcare: review of research and implications for patient safety	Journal of critical care 23(2): 188	Australia	physician/ provider performance (group)		2A	data	clin surveys vs direct obsv vs video analysis
12030	Shin P, Markus A, Rosenbaum S, Sharac J 2008	Adoption of health center performance measures and national benchmarks	Journal of Ambulatory Care Management 31(1): 69	US	physician/ provider performance	surgery	2A	data	collection	EHR
12031	Tang PC, Ralston M, Arrigotti MF, Qureshi L, Graham J 2007	Comparison of methodologies for calculating quality measures based on administrative data versus clinical data from an electronic health record system: implications for performance measures	Journal of the American Medical Informatics Association 14(1): 10	US	physician/ provider performance (group)	diabetes care	2A	data	EMR	P4P
12032	Houston TK, Richman JS, Coley HL, Ray MN, Allison JJ, Gilbert GH 2008	Does delayed measurement affect patient reports of provider performance? Implications for performance measurement of medical assistance with tobacco cessation: a Dental PBRN study	BMC Health Services Research 8:100	US	physician/ provider performance (group)	smoking cessation	2A	data	patient surveys	immediate or delayed
12033	Chang SN, Lin JW, Liu SC, Hwang JJ 2w008	Measuring the process of quality of care for ST-segment elevation acute myocardial infarction through data-mining of the electronic discharge notes	Journal of evaluation in clinical practice 14(1): 116	Taiwan	hospital performance	cardiac, AMI care	2A	data	prospective clinical	EMR
12034	Deutscher D, Hart DL, Dickenstein R, Horn SD, Gutvirtz 2008	Implementing an integrated electronic outcomes and electronic health record process to create a foundation for clinical practice improvement	Physical therapy 88(2): 270	Israel	physician/ provider performance (group)		2A	data	prospective clinical	EMR
12035	Newcomb WL, Lincourt AE, Gersin K, Kercher K, Iannitti D, Kuwada T et al 2008	Development of a functional, internet-accessible Department of Surgery outcomes database	American Surgeon 74 (6): 548	US	hospital performance	surgery	2A	data	prospective clinical	EMR
12036	Lewin G, Haselhurst P, Smith J 2008	Symptom pathways from referral to death: measuring palliative care outcomes	International journal of palliative nursing 14(2): 258	Australia	hospital performance	palliative care	2A	data	prospective clinical	validation
12037	Terris DD, Litaker DG 2008	Data quality bias: an underrecognized source of misclassification in pay-for-performance reporting?	Quality Management in Health Care 17(1): 19	US	Health system/plan performance		2A	data	quality	P4P
12038	Bellows NM, Halpin HA 2008	Impact of Medicaid reimbursement on mental health quality indicators	Health Services Research 43(2): 582	US	health facitlity performance	nursing home, mental health	2A	data	validation	P4P
12039	Kardooni S, Haut ER, Chang DC, Pierce CA, Efron DT, Haider AH et al 2008	Hazards of benchmarking complications with the National Trauma Data Bank: numerators in search of denominators	Journal of Trauma-Injury Infection & Critical Care 64(2): 273	US	hospital performance	trauma care	2A	data	validation

## Sheet: Methods Dissem
Ref ID	First author and date	Title	Citation	Country of Origin	Level of reporting	Clinical area	Category	Sub Category	Sub Category	Sub Category
78	Davidoff 2005	Toward stronger evidence on quality improvement. Draft publication guidelines: the beginning of a consensus project	Quality & Safety in Health Care 2005, 14: 319-325	US	health system/plan performance		Report card methods	dissemination
249	Moscucci 2005	Public reporting and case selection for percutaneous coronary interventions: an analysis from two large multicenter percutaneous coronary intervention databases.[	Journal of the American College of Cardiology 2005, 45: 1759-1765	US	hospital performance	cardiac, PCI	Report card methods	dissemination	public vs private
394	Abraham 2004	Understanding employee awareness of health care quality information: how can employers benefit?	Health Services Research 2004, 39: 1799-1815.	US	health system/plan performance		Report card methods		public	uptake, consumers
404	Barr 2004	Methodological issues in public reporting of patient perspectives on hospital quality	Joint Commission Journal on Quality & Safety 2004, 30: 567-578.	US	hospital performance		Report card methods	dissemination	public
453	Performance Improvement Advisor 2004	Wisconsin hospitals share performance data online.	Performance Improvement Advisor 2004, 8: 66-69	US	hospital performance		Report card methods	dissemination	public	web
568	Marshall 2004	How do we maximize the impact of the public reporting of quality of care?	Int J Qual Health Care 2004, 16: I57-I63	UK	health system/plan performance		Report card methods	dissemination	public
882	Mannion 2003	Public disclosure of comparative clinical performance data: lessons from the Scottish experience	J Eval Clin Pract 2003, 9: 277-286	UK	hospital performance		Report card methods	dissemination	public	uptake, administrators, physicians
895	Marshall 2003	Public reporting on quality in the United States and the United Kingdom.	Health Affairs 2003, 22: 134-148	US and UK	hospital performance		Report card methods	dissemination	public
1121	McCormick 2002	Relationship between low quality-of-care scores and HMOs' subsequent public disclosure of quality-of-care scores.	JAMA 2002, 288: 1484-1490	US	health system/plan performance		Report card methods	dissemination	public	voluntary reporting
3436	Robinowitz 2006	Public reporting of provider performance: can its impact be made greater?.	Annual Review of Public Health 2006, 27: 517-536.	US	physician/provider performance		Report card methods	dissemination	public
3787	Gold 2006	Public reporting on quality of long-term care homes in Ontario.	Geriatrics and Aging 2006, 9: 49-52.	Canada			Report card methods	dissemination
10757	Marshall MN, Shekelle PG, Brook RH, Leatherman S 2000	Dying to know: Public release of information about quality of health care	http://www.rand.org/pubs/monograph_reports/2005/MR1255.pdf	UK	health system/plan performance		Report card methods	dissemination	public
10758	Marshall MN, Shekelle PG, Leatherman S, Brook RH 2000	Public disclosure of performance data: learning from the US experience	Qual Health Care 9: 53-57	UK, US	health system/plan performance		Report card methods	dissemination
10759	Shearer A, Cronin C, Feeney D. 2004	The State- of-the -Art of Online Hospital Reporting: A review of forty-seven websites	Report; Delmarva Foundation, Joint Commission on Accreditation of Health Care Orangizations	International (US, UK, Canada)	Hospital performance		Report card methods	dissemination	web-based reports
10760	Shearer A, Cronin C. 2005	The State- of-the -Art of Online Hospital Reporting: A review of fifty-one websites	Report; Delmarva Foundation, Joint Commission on Accreditation of Health Care Orangizations	International (US, UK, Canada)	Hospital performance		Report card methods	dissemination	web-based reports
10761	Legnini MW for IPRO 2003	2003 Review of hospital quality reports: for health care consumers, purchasers and providers	Report; IPRO, Centre for Medicare and Medicaid Services	International (US, UK, Canada)	Hospital performance		Report card methods	dissemination	web-based reports
11065	Fanjiang G, Von GT, Chang H, Rogers WH, Safran DG 2007	Providing patients web-based data to inform physician choice: If you build it, will they come?	Journal of General Internal Medicine. Oct 2007; 22(10): 1463-1466	US	physician/ provider performance	primary care	Report card methods	dissemination	public	web-based
11066	Felt-Lisk S, Barrett A, Nyman R, Allen J. 2007	Public reporting of quality information on medicaid health plans.	Health Care Financing Review. Mar 2007; 28(3): 5-16	US	health system/plan performance		Report card methods	dissemination	public	voluntary
11067	Roberts RG, Friedsam D, Beasley JW, Helstad C, Moberg DP 2006	The state of quality reports: Comparing states by their rankings.	Wisconsin Medical Journal. 2006; 105(8): 60-66	US	physician/ provider performance		Report card methods	dissemination	public

## Sheet: Methods Framing
Ref ID	First author and date	Title	Citation	Country of Origin	Level of reporting	Clinical area	Category	Sub Category	Sub Category	Sub Category
35	Glazer 2006	Optimal quality reporting in markets for health plans	J Health Econ 2006, 25: 295-310	US	health system/plan performance		Report card methods	Framing	patients/ consumers
482	Bergman 2004	Use of antibiotics at hospitals in Stockholm: a benchmarking project using internet.	Pharmacoepidemiology & Drug Safety 2004, 13: 465-471.	Sweden	physician/provider performance		Report card methods	framing	physicians/ providers	web-based reporting
1239	Vaiana 2002	What cognitive science tells us about the design of reports for consumers.	Medical Care Research & Review 2002, 59: 3-35.	US	health system/plan performance		Report card methods	framing	patients/ consumers	web-based reporting
1264	Ireson 2002	Outcome report cards: a necessity in the health care market.	Archives of Surgery 2002, 137: 46-51	US	health system/plan performance	surgery	Report card methods	framing	patients/ consumers	outcomes
1324	Studnicki 2001	Rating the health status of U.S. communities.	Managed Care Interface 2001, 14: 43-51	US	health system/plan performance	community health	Report card methods	Framework	patients/ consumers
1327	Hibbard 2001	Making health care quality reports easier to use.	Joint Commission Journal on Quality Improvement 2001, 27: 591-604.	US	health system/plan performance		Report card methods	framing	patients/ consumers
1520	Gibberd 2000	Using clinical indicators to identify areas for quality improvement.	Journal of Quality in Clinical Practice 2000, 20: 136-144.	Australia	Hospital performance		Report card methods	framing	physicians/ providers, administrators
1579	Hibbard 2000	Increasing the impact of health plan report cards by addressing consumers' concerns.	Health Affairs 2000, 19: 138-143.	US	health system/plan performance		Report card methods	framing	patients/ consumers
1652	Feldman-Stewart 2000	Perception of quantitative information for treatment decisions	Medical Decision Making 2000, 20: 228-238.	Canada			Report card methods	framing	patients/ consumers
1722	Lancaster 1999	The spider diagram nursing quality report card: bringing all the pieces together.	Journal of Nursing Administration 1999, 29: 43-48	US	physician/provider performance (group)	nursing	Report card methods	framing	administrators	spider diagrams
1789	McGee 1999	Making survey results easy to report to consumers: how reporting needs guided survey design in CAHPS. Consumer Assessment of Health Plans Study.	Med Care 1999, 37: MS32-MS40.	US	health system/plan performance		Report card methods	Framing	patients/ consumers	survey results
1900	Hibbard 1998	Use of outcome data by purchasers and consumers: new strategies and new dilemmas	Int J Qual Health Care 1998, 10: 503-508.	US	health system/plan performance		Report card methods	framing	patients/ consumers	outcomes
1950	Spath 1998	Nursing performance measures go public	Outcomes Management for Nursing Practice 1998, 2: 124-128.	US	physician/ provider performance (group)	nursing	Report card methods	framing
2066	Schriefer 1997	Report cards: tools for managing pathways and outcomes.	Outcomes Management for Nursing Practice 1997, 1: 14-19.	US	physician/ provider performance		Report card methods	framing
2536	Fleming 1993	Reporting quality of health care to the board	Physician Executive 1993, 19: 37-41.	US	Hospital performance		Report card methods	framing	administrators
3144	Veroff 1998	Effective reports for health care quality data: lessons from a CAHPS demonstration in Washington State.	Int J Qual Health Care 1998, 10: 555-560.	US	health system/plan performance		Report card methods	Framing	patients/ consumers	survey results
4113	Simpson 2005	Using statistical process control (SPC) chart techniques to support data quality and information proficiency: The underpinning structure of high-quality health care	Quality in Primary Care 2005, 13: 37-43.	UK	health system/plan performance		Report card methods	framing	statistical process control
4402	Stoykova 2004	'Event tree' approach for facilitating audit of ambulance cardiac services.	Clinical Governance: an International Journal 2004, 9: 115-122.	UK	physician/ provider performance (group)	ambulance services	Report card methods	framing	event tree
4728	Vallance-Owen 2002	National monitoring of clinical effectiveness using the SF-36 questionnaire: Using the results for revalidation and clinical governance.	Clinician in Management 2002, 11: 137-142.	UK	physician/ provider performance		Report card methods	framing	Shewart charts
5727	McCormack 1996	Consumer information development and use	Health Care Financing Review 1996, 18: 15-30.	US	health system/plan performance		Report card methods	framing	patients/ consumers
7645	Mullen 2004	Using performance indicators to improve performance	Health Services Management Research 2004, 17: 217-228.	UK	health system/plan performance		Report card methods	framing	league tables	P4P vs performance improvement
7887	Lee 2002	Tutorial. Using comparison charts to assess performance measurement data	Joint Commission Journal on Quality Improvement 2002, 28: 129-138.	US			Report card methods	Framing	comparison charts
10068	Thomas 2005	Data Presentation for Quality Improvement.	AMIA ANNUAL SYMPOSIUM PROCEEDINGS 2005, 1134.	US			Report card methods	framing
10767	Farley DO, Farley Short P, Kanouse DE, Schoeff D, Brown JA, Spranca M, Hays RD 2000	Testing CAHPS health plan performance reports in the Florida Medical Program	http://www.rand.org/pubs/monograph_reports/MR1218/	US	health system/plan performance		Report card methods	framing	consumer/patient perception
10768	Hibbard JH and Peters E. 2003	Supporting informed consumer health care decisions: data presentation approaches that facilitate the use of information in choice	Annu. Rev. Public Health 24:413-433	US	Hospital performance		Report card methods	2A	framing
10769	Vaiana ME and McGlynn EA 2001	What cognitive science tells us about the design of reports for consumers	Med Care Res Rev 59(1): 3-35	US	Hospital performance		Report card methods	2A	framing
11095	Zikmund-Fisher BJ, Fagerlin A, Ubel PA 2007	Mortality versus survival graphs: Improving temporal consistency in perceptions of treatment effectiveness.	Patient Education and Counseling. Apr 2007; 66(1): 100-107				Report card methods	framing
11096	Peters E, Dieckmann N, Dixon A, Hibbard JH, Mertz CK 2007	Less is more in presenting quality information to consumers.	Medical Care Research and Review. 2007; 64(2): 169-190		health system/plan performance		Report card methods	framing
11097	Gerteis M, Gerteis JS, Newman D, Koepke C 2007	Testing consumers' comprehension of quality measures using alternative reporting formats.	Health Care Financ Rev. 2007; 28(3): 31-45		health care facility performance	nursing homes	Report card methods	framing	also 1B
11098	Naessens JM, Culbertson RA, Lefante JJ, Campbell CR 2007	When should a multicampus hospital be considered a single entity for public reporting on patient safety issues?	Qual Manag Health Care. 2007; 16(2): 153-165	US	hospital performance		Report card methods	framing
11099	Olsha-Yehiav M, Einbinder JS, Jung E, Linder JA, Greim J, Li Q, et al. 2006	Quality Dashboards: technical and architectural considerations of an actionable reporting tool for population management.	AMIA Annual Symposium Proceedings/AMIA Symposium. 2006; 1052	US			Report card methods	framing	dashboards
11100	Teleki SS, Kanouse DE, Elliott MN, Hiatt L, de Vries H, Quigley DD 2007	Understanding the reporting practices of CAHPS sponsors.	Health Care Financ Rev. 2007; 28(3): 17-30	US	health system/plan performance		Report card methods	framing
12050	Glazer J, McGuire TG, Newhouse JP 2007	Using Performance Measures to Motivate 'Report-Averse' and 'Report-Loving' Agents	Journal of Health Economics 26(6): 1170	US	physician/ provider performance		Report card methods	framing	administrators
12051	Clarke S 2007	Surgeons' report cards, heuristics, biases and informed consent	Informed consent and clinician accountability: The ethics of report cards on surgeon performance; New York, NY, US; Cambridge University Press	Australia	physician/ provider performance		Report card methods	framing	patients/ consumers
12052	Coory M, Duckett S, Sketcher-Baker K 2008	Using control charts to monitor quality of hospital care with administrative data	International Journal for Quality in Health Care 20(1): 31	Australia	Hospital performance		Report card methods	framing	control charts
12053	Wilson J, Charlett A, Leong G, McDougall C, Duckworth G 2008	Rates of surgical site infection after hip replacement as a hospital performance indicator: analysis of data from the English mandatory surveillance system	Infection Control & Hospital Epidemiology 29(3): 219	UK	Hospital performance	surgery	Report card methods	framing	funnel plots
12054	Derose KP, Kanouse DE, Weidmenr B, Weech-Maldonado R, Garcia RE, Hays RD 2007	Developing a Spanish-language consumer report for CAHPS health plan surveys	Joint Commission Journal on Quality & Patient Safety 33(11): 681	US	health system/plan performance		Report card methods	framing	language
12055	Jette AM, Tao W, Norweg A, Haley S 2007	Interpreting rehabilitation outcome measurements	Journal of Rehabilitation Medicine 39(8): 585	US	physician/ provider performance (group)		Report card methods	framing	outcomes

## Sheet: Methods Framework
Ref ID	First author and date	Title	Citation	Country of Origin	Level of reporting	Clinical area	Category	Sub Category	Sub Category	Sub Category
7	Johnson K	A nurse-driven system for improving patient quality outcomes.	Journal of Nursing Care Quality 2006, 21: 168-175	US	physician/ provider performance	nursing performance	Report card methods	framework	process and outcome	patient satisfaction
19	Cretikos M	Guidelines for the uniform reporting of data for Medical Emergency Teams.	Resuscitation 2006, 68: 11-25.	Australia	physician/provider performance (group)	emergency care	Report card methods	Framework
104	Veillard 2005	A performance assessment framework for hospitals: the WHO regional office for Europe PATH project.	Int J Qual Health Care 2005, 17: 487-496.	WHO	hospital performance		Report card methods	Framework	performance assessment tool (PATH)
128	Scalise D	Two states, two stories	Hospitals & Health Networks 2005, 79: 40-44.	US	hospital performance		Report card methods	Framework	public
135	Elixhauser 2005	Using the AHRQ quality indicators to improve health care quality	Joint Commission Journal on Quality & Patient Safety 2005, 31: 533-538	US	hospital performance		Report card methods	framework
212	Shortell 2005	An empirical assessment of high-performing medical groups: results from a national study	Medical Care Research & Review 2005, 62: 407-434	US	physician/provider performance (group)		Report card methods	framework	balanced scorecard
241	Reedy 2005	Local public health performance measurement: implementation strategies and lessons learned from aligning program evaluation indicators with the 10 essential public health services.	Journal of Public Health Management & Practice 2005, 11: 317-325.	US	health system/plan performance	public health	Report card methods	framework
261	Kollberg 2005	Design and implementation of a performance measurement system in Swedish health care services: a multiple case study of 6 development teams.	Quality Management in Health Care 2005, 14: 95-111	Sweden	health system/plan performance		Report card methods	framework	flow model
267	McKibben 2005	Guidance on public reporting of healthcare-associated infections: recommendations of the Healthcare Infection Control Practices Advisory Committee.	American Journal of Infection Control 2005, 33: 217-226	US	hospital performance	hospital acquired infections	Report card methods	framework
271	O'Toole 2005	Electronic health record systems: the vehicle for implementing performance measures	American Heart Hospital Journal 2005, 3: 88-93	US	physician/provider performance	cardiovascular care, outpatients	Report card methods	framework		EHR
292	Luiselli 2005	Clinical peer review: description of a comprehensive model in behavioral healthcare.	Behavior Modification 2005, 29: 470-487	US	health system/plan performance	behavioural healthcare	Report card methods	framework	peer review
300	Trivedi 2005	Creating a state minority health policy report card.	Health Affairs 2005, 24: 388-396	US	health system/plan performance	minority health care	Report card methods	framework
	McNeill 2005	How the national healthcare quality and disparities reports can catalyze quality improvement.	Med Care 2005, 43: I82-I88.	US	health system/ plan performance		Report card methods	framework
326	Castle 2005	Report cards and nursing homes	Gerontologist 2005, 45: 48-67	US	health care facility performance	nursing homes	Report card methods	framework
388	Hariharan 2004	A new tool for measurement of process-based performance of multispecialty tertiary care hospitals.	International Journal of Health Care Quality Assurance Incorporating Leadership in Health Services 2004, 17: 302-312.	Barbados	hospital performance		Report card methods	framework	analytic hierarchy process
569	Mainz 2004	Nationwide continuous quality improvement using clinical indicators: the Danish National Indicator Project	Int J Qual Health Care 2004, 16: I45-I50	Denmark	hospital performance		Report card methods	framework
570	Gibberd 2004	Using indicators to quantify the potential to improve the quality of health care.	Int J Qual Health Care 2004, 16: I37-I43.	Australia	physician/ provider performance		Report card methods	Framework	league tables
613	Speroff 2004	Study designs for PDSA quality improvement research	Quality Management in Health Care 2004, 13: 17-32	US	health system/ plan performance		Report card methods	Framework	plan-do-study-act (PDSA)
656	Gordon 1998	Hospital management decision support: a balanced scorecard approach	Medinfo 1998, 9: 453-456.	Canada			Report card methods	framework
774	Neil 2003	Learning to leverage existing information systems: Part 2. Case studies.	Joint Commission Journal on Quality & Safety 2003, 29: 531-538.	US	health system/plan performance		Report card methods	framework
775	Neil 2003	Learning to leverage existing information systems: Part 1. Principles.	Joint Commission Journal on Quality & Safety 2003, 29: 523-530.	US	health system/ plan performance		Report card methods	framework
785	Arah 2003	Conceptual frameworks for health systems performance: a quest for effectiveness, quality, and improvement.	Int J Qual Health Care 2003, 15: 377-398.	Netherlands	health system/ plan performance		Report card methods	Framework
804	Orton 2003	Automation of performance measures reporting	Journal for Healthcare Quality 2003, 25: 21-27.	US	hospital performance		Report card methods	framework	balanced scorecard
834	Zelman 2003	Use of the balanced scorecard in health care.	Journal of Health Care Finance 2003, 29: 1-16	US	health system/ plan performance		Report card methods	Framework	balanced scorecard
883	Kazandjian 2003	Are performance indicators generic? The international experience of the Quality Indicator Project	. J Eval Clin Pract 2003, 9: 265-276.	US	health system/ plan performance		Report card methods	Framework
1006	Mannion 2002	Performance measurement and improvement in health care	Applied Health Economics & Health Policy 2002, 1: 13-23	UK	health system/plan performance		Report card methods	framework
1037	Barr 2002	Public reporting of hospital patient satisfaction: the Rhode Island experience.	Health Care Financing Review 2002, 23: 51-70	US	hospital performance		Report card methods	framework	public	patient satisfaction
1040	Harris 2002	Achieving improvement through nursing home quality measurement.	Health Care Financing Review 2002, 23: 5-18	US	health care facility performance	nursing homes	Report card methods	framework
1058	Advani 2002	A framework for evidence-adaptive quality assessment that unifies guideline-based and performance-indicator approaches	Proceedings / AMIA Annual Symposium 2002, 2-6.	US	physician/provider performance	hypertension	Report card methods	Framework	guidelines and performance indicators
1138	Sofaer 2002	Qualitative research methods	Int J Qual Health Care 2002, 14: 329-336	US	health system/plan performance		Report card methods	Framework
1257	Lukas 2002	Monitoring the progress of system integration	Quality Management in Health Care 2002, 10: 1-11.	US	health system/plan performance		Report card methods	framework	integrated system scorecard
1270	Cleverley 2001	Financial dashboard reporting for the hospital industry	Journal of Health Care Finance 2001, 27: 30-40.	US	hospital performance		Report card methods	Framework	dashboard
1271	Pink 2001	Creating a balanced scorecard for a hospital system	Journal of Health Care Finance 2001, 27: 1-20.	Canada	hospital performance		Report card methods	framework	balanced scorecard
1308	Evans 2001	Measuring quality: from the system to the provider.	Int J Qual Health Care 2001, 13: 439-446.	WHO	health system/plan performance		Report card methods	Framework	outcomes
1390	Handler 2001	A conceptual framework to measure performance of the public health system.	American Journal of Public Health 2001, 91: 1235-1239	US	health system/ plan performance	public health	Report card methods	Framework	Donabedian
1400	Maleyeff 2001	A guide to using performance measurement systems for continuous improvement.	Journal for Healthcare Quality 2001, 23: 33-37.	US	health system/ plan performance		Report card methods	Framework	JCAHO, ORYX
1467	Jiang 2001	Adapting the HCUP QIs for hospital use: the experience in New York State.	Joint Commission Journal on Quality Improvement 2001, 27: 200-215	US	hospital performance		Report card methods	framework
1574	Curtright 2000	Strategic performance management: development of a performance measurement system at the Mayo Clinic	Journal of Healthcare Management 2000, 45: 58-68.	US	hospital performance		Report card methods	Framework	balanced scorecard
1856	Santiago 1999	Use of the balanced scorecard to improve the quality of behavioral health care.	Psychiatric Services 1999, 50: 1571-1576.	US	health system/ plan performance		Report card methods	Framework	balanced scorecard
1857	Lied 1999	Performance: a multi-disciplinary and conceptual model	J Eval Clin Pract 1999, 5: 393-400	UK	health system/ plan performance		Report card methods	Framework
1869	Zimay 1999	Standardizing the definition and measurement of catheter-related infection in home care: a proposed outcome measurement system.	J Med Syst 1999, 23: 189-199.	US	physician/ provider performance (group)	home health care	Report card methods	Framework
1945	Khuri 1998	The Department of Veterans Affairs' NSQIP: the first national, validated, outcome-based, risk-adjusted, and peer-controlled program for the measurement and enhancement of the quality of surgical care. National VA Surgical Quality Improvement Program	Annals of Surgery 1998, 228: 491-507.	US	hospital performance	surgery	Report card methods	framework	process and outcome
2142	Pomposelli 1997	Surgical complication outcome (SCOUT) score: a new method to evaluate quality of care in vascular surgery.	Journal of Vascular Surgery 1997, 25: 1007-1015.	US	physician/ provider performance, hospital performance	surgery	Report card methods	Framework	outcomes
2160	Hill 1997	"Best hospitals": a description of the methodology for the Index of Hospital Quality.	Inquiry 1997, 34: 80-90.	US	hospital performance		Report card methods	framework
2185	Cohen 1997	The development of an outcomes management system for acute medical rehabilitation	Am J Med Qual 1997, 12: 28-32.	US	health care facility performance	acute rehabilitation hospitals	Report card methods	framework
2227	Finison 1996	Applying control charts to quality improvement.	Journal for Healthcare Quality 1996, 18: 32-41	US	hospital performance		Report card methods	Framework	control charts
2242	Bader 1996	A health plan report card for dentistry.	Journal of the American College of Dentists 1996, 63: 29-38.	US	health system/plan performance	dentistry	Report card methods	framework
2372	Kazandjian 1995	Balancing science and practice in indicator development: the Maryland Hospital Association Quality Indicator (QI) project.	Int J Qual Health Care 1995, 7: 39-46.	US	hospital performance		Report card methods	framework
2374	O'Leary 1995	Framework for performance measurement of health care networks and health plans	Managed Care Quarterly 1995, 3: 48-53.	US	health system/ plan performance		Report card methods	Framework
2575	Finison 1993	The use of control charts to improve healthcare quality.	Journal for Healthcare Quality 1993, 15: 9-23.	US	health system/ plan performance		Report card methods	Framework	control charts
2821	Kelly 2005	The Society for Academic Emergency Medicine position on principles for measuring quality and reporting incidents and adverse events.	Academic Emergency Medicine 2005, 12: 1010.	US	physician/provider performance (group)	emergency care	Report card methods	Framework
2837	Hospital Case Management 2005	Initiative helps hospital improve quality indicators	Hospital Case Management 2005, 13: 167-169.	US	hospital performance		Report card methods	Framework
3500	Casino 2002	Regional clinical audit, guideline targets, and local and regional benchmarks.	Giornale Italiano di Nefrologia 2005, 22: 37-46	Italy	physician/provider performance (group)	dialysis treatment	Report card methods	framework
3995	Lowi-Young 2005	A comparison of systemwide and hospital-specific performance measurement tools: Practitioner application	Journal of Healthcare Management 2005, 50: 262-263.	Canada	hospital performance		Report card methods	Framework
4018	Izaguirre 2004	The resident assessment instrument (RAI): A multidimensional instrument for the care of the elderly	Revista Espanola de Geriatria y Gerontologia 2004, 39: 19-24	Spain	health system/ plan performance	elder care	Report card methods	Framework
4167	Nyssen 2004	Reporting systems in healthcare from a case-by-case experience to a general framework: An example in anaesthesia.	European Journal of Anaesthesiology 2004, 21: 757-765	UK	health system/ plan performance	anaesthesia	Report card methods	Framework
4430	Muslera-Canclini 2004	Management information systems: A brief history of their 'performance'	Revista de Calidad Asistencial 2004, 19: 38-44.	Spain	health system/ plan performance		Report card methods	framework	balanced scorecard
4466	Vincent 2004	Systems Approaches to Surgical Quality and Safety: From Concept to Measurement.	Annals of Surgery 2004, 239: 475-482.	UK	physician/ provider performance (group)	surgery	Report card methods	Framework	outcomes
4570	Robinson 2003	Accountability in public health units: Using a modified nominal group technique to develop a balanced scorecard for performance measurement.	Canadian Journal of Public Health Revue Canadienne de Sante Publique 2003, 94: 391-396	Canada	health system/plan performance	public health	Report card methods	Framework	balanced scorecard
4673	Benner 2003	The 'DaVita Quality Index' (DQI): A measure of clinical performance.	Dialysis & Transplantation 2003, 32: 269-273	US	health care facility performance	dialysis	Report card methods	Framework
4850	Hansen 2002	Methodological problems in comparing audits from the Nordic countries: A critical review of results from audit on Nordic general practitioners' management of patients with psychiatric problems	Scandinavian Journal of Primary Health Care 2002, 20: 71-73	Scandinavia	physician/provider performance	psychiatric care	Report card methods	framework
4905	Malvey 2002	Evaluating stakeholder management performance using a stakeholder report card: The next step in theory and practice	Health Care Management Review 2002, 27: 66-79.	US	physician/provider performance		Report card methods	framework	stakeholder management performance
4983	Jorissen 2001	The balanced scorecard in the hospital sector: A control instrument or an instrument for strategic management?	Acta Hospitalia 2001, 41.	Belgium	hospital performance		Report card methods	Framework	balanced scorecard
5031	Craig 2001	Developing a service excellence system for ambulatory care pharmacy services.	American Journal of Health-System Pharmacy 2001, 58: 1597-1606	US	hospital performance	pharmacy services	Report card methods	framework
5154	Lervant 2000	The Quality Indicator Project(TM): One year of experience.	Acta Hospitalia 2000, 40.	Belgium	hospital performance		Report card methods	framework
5167	Kaatz 2000	Balancing the perfect scorecard inquiry as intervention in physician practice management.	Medical Group Management Journal 2000, 47: 30-40	US	physician/provider performance (group)		Report card methods	Framework
5349	Wachtel 1999	Building a balanced scorecard for a burn center.	Burns 1999, 25: 431-437	US	health care facility performance	burn center	Report card methods	Framework	balanced scorecard
5405	West 1999	Measuring physicians' performances and marketing the results: A breast cancer model.	Breast Journal 1999, 5: 141-147.	US	physician/provider performance	breast cancer care	Report card methods	framework
5838	Hendryx 1995	Using comparative clinical and economic outcome information to profile physician performance	Health Services Management Research 1995, 8: 213-220.	WHO	physician/provider performance		Report card methods	framework
5979	Campbell 1994	Quantitative audit of the content of histopathology reports.	Journal of Clinical Pathology 1994, 47: 360-361	UK	physician/provider performance (group)	histopathology	Report card methods	Framework	audit and feedback
6132	Zuk 1991	Audit in histopathology: Description of an internal quality assessment scheme with analysis of preliminary results	Journal of Clinical Pathology 1991, 44: 10-16.	UK	physician/provider performance	diagnostic laboratories	Report card methods	framework
6244	Oswald 1987	A simple approach to quality assurance in a complex ambulatory care setting.	Quality Review Bulletin 1987, 13: 56-60.	US	hospital performance	ambulatory care	Report card methods	Framework
	Harp 2004	The measurement of performance in a physical therapy clinical program. A ROI approach.	Health Care Manag (Frederick) 2004, 23: 110-119.		physician/ provider performance (group)	rehabilitation	Report card methods	statistics
6772	Blank 2004	Less is more: Virginia's performance outcomes measurement system.	Psychiatric Services 2004, 55: 643-645	US	health system/ plan performance	mental health	Report card methods	Framework
6825	Administration and Policy in mental Health 2003	Quality indicators: Defining and measuring quality in psychiatric care for adults and children	Administration and Policy in Mental Health 2003, 31: 79.	US	health system/plan and health care facility performance	psychiatric care	Report card methods	framework
7338	Selig 1981	Social workers as evaluators: A case study of a program for consumer feedback in a psychiatric hospital.	Social Work in Health Care 1981, 7: 67-78	Canada	health facilities	psychiatric care	Report card methods	Framework	patient satisfaction
	Grimmer 2005	CAHE outcomes calculator: an allied health initiative to improve practice... Centre for Allied Health Evidence	Internet Journal of Allied Health Sciences & Practice 2005, 3: 12p	Australia	physician/ provider performance	rehabilitation	Report card methods	Framework	outcomes
7615	Dray 2004	Managing the challenge of home health report cards: lessons learned from the acute care experience	Remington Report 2004, 12: 28-32.	US	health system/plan performance	home health care	Report card methods	framework
7625	Kapral 2004	Stroke care delivery in institutions participating in the Registry of the Canadian Stroke Network.	Stroke 2004, 35: 1756-1762	Canada	hospital performance	stroke	Report card methods	framework
7714	Wyatt 2004	Scorecards, dashboards, and KPIs: keys to integrated performance measurement.	Healthcare Financial Management 2004, 58: 76-80	US	health system/plan performance		Report card methods	framework	balanced scorecard	dashboard
7736	Landrum 2004	Managing complex systems: performance management in public health.	Journal of Public Health Management and Practice 2004, 10: 13-18.	US	health system/plan performance	public health	Report card methods	framework
7823	Biro 2003	Achieving excellence in veterans healthcare -- a balanced scorecard approach.	Journal for Healthcare Quality 2003, 25: 33-39.	US	health system/plan performance		Report card methods	framework	balanced scorecard
7879	Speros 2001	A system to evaluate provider performance within the Shelby County healthcare network	The University of Tennessee Center for the Health Sciences); 2001.	US	physician/provider performance	primary care	Report card methods	framework
7906	Pineno 2002	The balanced scorecard: an incremental approach model to health care management.	Journal of Health Care Finance 2002, 28: 69-80	US	health system/ plan performance		Report card methods	Framework	balanced scorecard
8050	Pettersen 1999	Measuring the intangibles... the challenge of management control in public hospitals: a study of intensive care units in Norwegian hospitals	Research in Healthcare Financial Management 1999, 5: 57-78.	Norway	physician/provider performance (group)	intensive care	Report card methods	framework
8078	Inamdar 2000	The balanced scorecard: a strategic management system for multi-sector collaboration and strategy implementation.	Quality Management in Health Care 2000, 8: 21-39.	US	health system/ plan performance		Report card methods	Framework	balanced scorecard
8118	Richard 2000	Using OASIS for outcome-based quality improvement... Outcome and Assessment Information Set.	Home Healthcare Nurse 2000, 18: 232-237.	US	health system/plan performance	home health care	Report card methods	framework
8185	Kazandjian 1998	Performance measures and measurement. Cesarean section rates: effects of participation in a performance measurement project.	Joint Commission Journal on Quality Improvement 1998, 24: 187-196.	US	health system/plan performance	obstetrics, c-section rates	Report card methods	framework	matrix
8193	Grobe 1998	Clinical data for use in assessing quality: lessons learned from the Texas Nurses' Association Report Card Project.	Seminars for Nurse Managers 1998, 6: 126-138.	US	hospital performance	nursing care	Report card methods	framework
8229	Popovich 1998	Multidimensional performance measurement	Journal of Nursing Care Quality 1998, 12: 14-21	US	health system/plan performance, physician/provider performance	nursing care	Report card methods	framework
8351	Jennings 1994	A survey-based benchmarking approach for health care using the Baldrige Quality Criteria.	Joint Commission Journal on Quality Improvement 1994, 20: 500-509.	US	health system/ plan performance		Report card methods	Framework	Baldridge Quality Criteria
8463	Kessler 2005	Can Ranking Hospitals on the Basis of Patients' Travel Distances Improve Quality of Care?	NBER Working Papers: 11419. 2005. National Bureau of Economic Research, Inc.	US	hospital performance		Report card methods	framework
8556	Bilodeau 2004	Measuring Hospital Performance in the Presence of Quasi-fixed Inputs: An Analysis of Quebec Hospitals	Journal of Productivity Analysis 2004, 21: 183-199	Canada	hospital performance		Report card methods	Framework
8692	Gerst 1995	Assessing organizational performance.	Quality Progress 1995, 28: 85-88	Canada	hospital performance		Report card methods	framework
8880	Terry 2001	Small hospitals and performance measurement: Implications and strategies.	International Journal of Health Care Quality Assurance 2001, 14: 168-173		hospital performance		Report card methods	framework
9165	Levine 1994	A quality-oriented approach to pressure ulcer management in a nursing facility.	The Gerontologist 1994, 34: 413-417	US	health care facility performance	nursing home performance	Report card methods	framework
9397	Brownell 2001	Monitoring health reform: a report card approach	Social Science & Medicine 2001, 52: 657-670	Canada	health system/ plan performance		Report card methods	framework
9684	Kosseim 2004	Ranking hospitals according to acute myocardial infarction mortality: Do the methods matter?	Canada: McGill University (Canada); 2004. Ph.D	Canada	hospital performance	cardiac care	Report card methods	Framework	AMI outcomes
9743	Tregunno 2002	Development of an emergency department performance framework: Balancing multiple stakeholder perspectives.	Canada: University of Toronto (Canada);	Canada	hospital performance	emergency care	Report card methods	Framework
9767	Robinson 2001	Development of a balanced scorecard for public health using the modified nominal group technique consensus method.	Canada: Queen's University at Kingston (Canada); 2001. M.Sc.	Canada	health system/ plan performance	public health	Report card methods	Framework	balanced scorecard
9898	Arldt 1993	Development of a benchmarking model for quality improvement in healthcare.	United States -- South Carolina: Clemson University; 1993. M.S	US	hospital performance		Report card methods	Framework
10031	Torres 1999	Applying One of the Perspectives of the Balance Scorecard in a Hospital.	2nd International conference on operations and quantitative management in the global business environment (Ahmedabad India) 1999, 376-379		hospital performance		Report card methods	framework	balanced scorecard
10492	Woodward 2004	Developing a balanced scorecard for public health	2004. Toronto, ICES.	Canada	health system/ plan performance	public health	Report card methods	framework	balanced scorecard
10524	AIMS 2005; A finger on the pulse…	A finger on the pulse: comparative models for reporting the quality of hospital care.	2005. Halifax NS, Atlantic Institute for Market Studies (AIMS).	Canada	hospital performance		Report card methods	Framework
10537	Healthy Provinces, Healthy Canadians: A Provincial Benchmarking Report	Healthy provinces, healthy Canadians: a provincial benchmarking report	2006. Ottawa ON, Conference Board of Canada.	Canada	health system/plan performance		Report card methods	framework
10547	Minister's report to Nova Scotians 2003-04. Confident change for Quality Care	Minister's report to Nova Scotians: confident change for quality care 2003-04	2004. Halifax NS, Nova Scotia Health.	Canada	health system/ plan performance		Report card methods	Framework
10762	Hays RB, Davies HA, Beard JD, Caldon LJM, Farmer EA, Finucane PM, McCrorie P, Newble DI, Schuwirth LWT, Sibbald GR. 2002	Selecting performance assessment methods for experienced physicians	Med Educ 36: 910-917	international	physician/ provider performance		Report card methods	framework
10763	Lockyer, JM. 2003	Multisource feedback in the assessment of physician competencies	J Continuing Education in the Health Professions 23: 1-4	Canada	physician/ provider performance		Report card methods	framework	multi-source feedback
10764	Rosenheck R and Cicchetti D 1998	A Mental Health Program Report Card: A Multidimensional Approach to Performance Monitoring in Public Sector Programs	Comm Mental Health J 34 (1): 85-106	US	health system/plan performance	mental health	Report card methods	framework
10765	Schneider EC, Epstein AM, Malin JL, Kahn KL, Emanuel EJ 2004	Developing a system to assess the quality of cancer care: ASCO's National Initiative on Cancer Care Quality	J Clin Oncol 22 (15): 2985-2991	US	health system/plan performance	cancer	Report card methods	framework
10766	Wenger NS, Solomon DH, Roth CP, MacLean CH, Saliba D, Kamberg CJ, Rubenstein LZ, Young RT, Sloss EM, Louie R, Adams J, Chang JT, Venus PJ, Schnelle JF, Shekelle PG. 2003	The quality of medical care provided to vulnerable community-dwelling older patients	Ann intern Med 139: 740-747	US	health system/plan performance	geriatrics	Report card methods	framework
11065	Quick B, Nordstrom S, Johnson K 2006	Using continuous quality improvement to implement evidence-based medicine.	Lippincotts Case Manag. 2006; 11(6): 305-315	US	hospital performance		Report card methods	framework	public
11066	Kocakulah MC, Austill AD 2007	Balanced scorecard application in the health care industry: A case study.	Journal of Health Care Finance. 2007; 34(1): 72-99	US	health system/ plan performance		Report card methods	framework	balanced scorecard
11067	Turnipseed WD, Wolff M, Fischer L, Edwards N. 2007	Cardiovascular service line development: What is it, who benefits and is it worthwhile?	Expert Review of Pharmacoeconomics and Outcomes Research. 2007; 7(4): 335-341	US		cardiology	Report card methods	framework
11068	Kunkel S, Rosenqvist U, Westerling R 2007	The structure of quality systems is important to the process and outcome, an empirical study of 386 hospital departments in Sweden.	BMC Health Services Research. 2007; 7(Article Number 104)	Sweden	hospital performance		Report card methods	framework	validation of Donabedian
11069	Fenwick D 2007	The history of anaesthetic mortality reporting.	Anaesthesia and Intensive Care. 2007; 35(SUPPL 1): 21-25	UK	physician/ provider performance (group)	anaesthesiology	Report card methods	framework
11070	Liu X, Hotchkiss DR, Bose S 2007	The impact of contracting-out on health system performance: A conceptual framework.	Health Policy. Jul 2007; 82(2): 200-211		health system/ plan performance		Report card methods	framework
11071	Schreiber W 2007	Balanced scorecard: A management tool for psychiatric hospitals.	Psychiatrische Praxis. Jan 2007; Supplement 34(1): S157-S159	Germany	hospital performance	psychiatry	Report card methods	framework
11072	Dobler K, Boy O, Mohr VD 2007	Quality reporting of German Hospitals: Use of process and outcome measures.	Gesundheitsokonomie und Qualitatsmanagement. Feb 2007; 12(1): 25-34	Germany	hospital performance		Report card methods	framework
11073	Tawfik-Shukor AR, Klazinga NS, Arah OA 2007	Comparing health system performance assessment and management approaches in the Netherlands and Ontario, Canada.	BMC Health Services Research. 2007; 7(Article Number: 25)	Netherlands and Canada	health system/ plan performance		Report card methods	framework
11074	Peters DH, Noor AA, Singh LP, Kakar FK, Hansen PM, Burnham G 2007	A balanced scorecard for health services in Afghanistan.	Bulletin of the World Health Organization. Feb 2007; 85(2): 146-151	Afghanistan	health system/ plan performance		Report card methods	framework
11075	Kehlet H 2006	Surgical quality in Denmark - Status and proposal for a national strategy.	Ugeskrift for Laeger. Dec 2006; 168(49): 4324-4327	Denmark	health system/ plan performance	surgery general	Report card methods	framework
11076	Frolich A, Talavera JA, Broadhead P, Dudley RA 2007	A behavioral model of clinician responses to incentives to improve quality.	Health Policy. Jan 2007; 80(1): 179-193		physician/ provider performance		Report card methods	framework
11077	Vallejo P, Saura RM, Sunol R, Kazandjian V, Urena V, Mauri J 2006	A proposed adaptation of the EFQM fundamental concepts of excellence to health care based on the PATH framework.	International Journal for Quality in Health Care. Oct 2006; 18(5): 327-335	Europe	health system/ plan performance		Report card methods	framework
11078	Arah OA, Westert GP, Hurst J, Klazinga NS 2006	A conceptual framework for the OECD Health Care Quality Indicators Project.	International Journal for Quality in Health Care. Sept 2006; 18(SUPPL 1): 5-13	OECD	health system/ plan performance		Report card methods	framework
11079	Kelley ET, Arispe I, Holmes J 2006	Beyond the initial indicators: Lessons from the OECD Health Care Quality Indicators Project and the US National Healthcare Quality Report.	International Journal for Quality in Health Care. Sept 2006; 18(SUPPL 1): 45-51	OECD and US	health system/ plan performance		Report card methods	framework
11080	Hussain KA, Kelton GM 2006	Utilization of health care quality markers in a family medicine outpatient setting.	Family Medicine. 2006; 38(7): 490-493		physician/ provider performance (group)	diabetes	Report card methods	framework
11081	Stone TT, Kaiser RM, Mantese A 2006	Health Care Quality in Prisons: A Comprehensive Matrix for Evaluation.	Journal of Correctional Health Care. 2006; 12(2): 89-103	US			Report card methods	framework
11082	Bagley B 2007	Measuring for Medicare: the physician quality reporting initiative.	Fam Pract Manag. 2007; 14(6): 37-40	US	physician/ provider performance		Report card methods	framework
11083	Centers for Medicare and Medicaid S, Kinney R 2006	2005 Annual Report: ESRD Clinical Performance Measures Project.	Am J Kidney Dis. 2006; 48(4 Suppl 2): S1-106		health system/ plan performance	kidney disease	Report card methods	framework
11084	Elliott B 2007	To participate or not in the physician quality reporting initiative (PQRI); that is the question.	Del Med J. 2007; 79(5): 197-204	US	physician/ provider performance		Report card methods	framework
11085	Joint Commission on Accreditation of Healthcare 2007	Approved: The Joint Commission's hospital performance measurement implementation plan through 2008.	Jt Comm Perspect. 2007; 27(3): 1-5	US	hospital performance		Report card methods	framework
11086	Rangachari P, Hutchinson DM 2006	A systems approach to improving core measure outcomes in a small rural facility.	J Healthc Qual.2006; 28(5): 37-43		healthcare faciity performance		Report card methods	framework
11087	Romaguera Monzonis A, Moleiro A, de Castro X, Belloso N, Taouragt M, de Caralt E, et al. 2006	Mortality analysis as a tool for quality improvement in a general surgery service	Cir Esp. 2006; 80(2): 78-82		physician/ provider performance (group)	surgery general	Report card methods	framework
11088	Wakefield DS, Ward MM, Wakefield BJ 2007	A 10-Rights framework for patient care quality and safety.	Am J Med Qual. 2007; 22(2): 103-111	US	health system/ plan performance		Report card methods	framework
11089	Williams TR, Raube K, Damberg CL, Mardon RE 2006	Pay for performance: its influence on the use of IT in physician organizations.	J Med Pract Manage. 2006; 21(5): 301-306	US	physician/ provider performance (group)	information technology	Report card methods	framework	P4P
11090	Coop CF 2006	Balancing the balanced scorecard for a New Zealand mental health service.	Australian Health Review. 2006; 30(2): 174	New Zealand	health system/ plan performance	mental health	Report card methods	framework
11091	Castelli A 2007	A New Approach to Measuring Health System Output and Productivity.	National Institute Economic Review. 2007; (200): 105-116	UK	health system/ plan performance		Report card methods	framework
11092	Lee FC 2006	A quantitative performance measurement framework for health care systems.	United States -- Missouri: University of Missouri - Columbia; 2006	US	health system/ plan performance		Report card methods	framework
11093	Mountain States Group (Organization), Department of Health & Human Services Program Support Center 2006	Balanced scorecards for small rural hospitals : concept overview & implementation guidance.	Merrifield, VA: HRSA Information Center; 2006	US	hospital performance		Report card methods	framework
12041	Angela MW, Lynda SC et al. 2007	Competing Values in Healthcare: Balancing the (Un)Balanced Scorecard/PRACTITIONER APPLICATION	Journal of Healthcare Management 52(5): 309		health system/ plan performance		Report card methods	framework	balanced scorecard, competing values framework
12040	Bruce G, Tian G. 2008	Lives in the balance: an analysis of the balanced scorecard (BSC) in healthcare organizations	International Journal of Productivity and Performance Management 57(1): 6		health system/ plan performance		Report card methods	framework	balanced scorecard
12042	Canham D, Mao Cl, Yoder M, Connolly P, Dietz E 2008	The Omaha System and quality measurement in academic nurse-managed centers: ten steps for implementation	Journal of Nursing Education 47(3): 105	US	physician/ provider performance (group)	nursing	Report card methods	framework	Omaha System
12044	Badri MA, Attia ST, Ustadi AM 2008	Testing not-so-obvious models of healthcare quality	International Journal of Health Care Quality Assurance 21(2): 159	United Arab Emirates	hospital performance		Report card methods	framework	patient satisfaction
12045	Berenholtz SM, Pustavoitau A, Schwartz SJ, Provost PJ 2007	How safe is my intensive care unit? Methods for monitoring and measurement	Current opinion in critical care 13(6): 703	US	hospital performance		Report card methods	framework	patient safety
12046	Avolio LW, Bui AAT 2008	The clinical outcomes assessment toolkit: a framework to support automated clinical records -- based outcomes assessment and performance measurement research	Journal of the American Medical Informatics Association 15(3): 333	US	hospital performance		Report card methods	framework	EHR
12047	Zorzi M, de'Bianchi PS, Grazzini G, Senore C 2007	[Ouality indicators for the evaluation of colorectal cancer screening programmes]	Epidemiologia e prevenzione 31 (6 suppl 1): 6	Italy	Health system/plan performance	colorectal cancer screening	Report card methods	Framework
12048	Nietert PJ, Wessell AM, Jenkins RG, Feifer C, Nemeth LS, Ornstein SM 2007	Using a summary measure for multiple quality indicators in primary care: the Summary QUality InDex (SQUID)	Implementation Science 2:11	US	physician/ provider performance	primary care	Report card methods	framework	EHR
12049	Cleary S (editor) 2007	Strategy, Structure, Performance Management and Organizational Outcome: Application of Balanced Scorecard in Canadian Healthcare Organizations	Administrative Sciences Association of Canada; ASAC 2007	Canada	health system/ plan performance		Report card methods	framework	balanced scorecard

## Sheet: Methods QI devel
Ref ID	First author and date	Title	Citation	Country of Origin	Level of reporting	Clinical area	Category	Sub Category	Sub Category	Sub Category
48	Berg 2005	Feasibility first: developing public performance indicators on patient safety and clinical effectiveness for Dutch hospitals	Health Policy 2005, 75: 59-73.	Netherlands	hospital performance		Report card methods	quality indicators	development	effectiveness of care, patient safety
95	Godkin 2005	Project examining effectiveness in clinical ethics (PEECE): phase 1-- descriptive analysis of nine clinical ethics services.	Journal of Medical Ethics 2005, 31: 505-512.	Canada	physician/provider performance (group)		Report card methods	quality indicators	development
145	Guru 2005	The identification and development of Canadian coronary artery bypass graft surgery quality indicators.	Journal of Thoracic & Cardiovascular Surgery 2005, 130: 1257.	Canada	physician/ provider performance		Report card methods	quality indicators	development	consensus
223	Lindsay 2005	Research to practice: nursing stroke assessment guidelines link to clinical performance indicators	AXON 2005, 26: 22-27	Canada	physician/ provider performance		Report card methods	quality indicators	development	consensus
288	Spertus 2005	American College of Cardiology and American Heart Association methodology for the selection and creation of performance measures for quantifying the quality of cardiovascular care.	Circulation 2005, 111: 1703-1712.	US	physician/provider performance	cardiovascular care	Report card methods	quality indicators	development	guidelines to indicators
297	Greenberg 2005	Development of a set of strategy-based system-level cancer care performance indicators in Ontario, Canada	Int J Qual Health Care 2005, 17: 107-114	Canada	hospital performance	stroke	Report card methods	quality indicators	development
317	Coleman 2005	Assessing the quality of preparation for posthospital care from the patient's perspective: the care transitions measure.	Med Care 2005, 43: 246-255	US	health system/ plan performance	transition care	Report card methods	quality indicators	development
485	Ricos 2004	Quality indicators and specifications for the extra-analytical phases in clinical laboratory management	Clinical Chemistry & Laboratory Medicine 42(6): 578	Spain	physician/provider performance (group)	clinical laboratory	Report card methods	quality indicators	development	review of literature
544	Houghton 2004	Are NHS primary care performance indicator scores acceptable as markers of general practitioner quality?	British Journal of General Practice 54 (502): 341	UK	physician/provider performance	primary care	Report card methods	quality indicators	development	Delphi; from existing indicators
567	Gross 2004	A consumer-based tool for evaluating the quality of health services in the Israeli health care system following reform	Health Policy 68 (2): 143	Israel	health system/plan performance		Report card methods	quality indicators	development	consumer/ patient perspective
690	Keenan 2003	Toward integrating a common nursing data set in home care to facilitate monitoring outcomes across settings.	Journal of Nursing Measurement 2003, 11: 157-169.	US	physician/provider performance	nursing care	Report card methods	quality indicators	development	surveys and focus groups, from existing indicators
769	Derose 2003	Developing quality indicators for local health departments: experience in Los Angeles County.	American Journal of Preventive Medicine 2003, 25: 347-357	US	health system/plan performance	public health	Report card methods	quality indicators	development
791	Sugarman 2003	Developing clinical performance measures based on the Dialysis Outcomes Quality Initiative Clinical Practice Guidelines: process, outcomes, and implications.	American Journal of Kidney Diseases 2003, 42: 806-812	US	physician/provider performance (group)	dialysis treatment	Report card methods	quality indicators	development	stakeholders, discussion groups
931	Mukamel 2003	Development of a risk-adjusted urinary incontinence outcome measure of quality for nursing homes.	Med Care 2003, 41: 467-478.	US	health care facility performance	nursing homes	Report card methods	quality indicators	development
995	Mangione-Smith 2003	Deciding not to measure performance: the case of acute otitis media	Joint Commission Journal on Quality & Safety 29(1): 27	US	health system/plan performance	pediatrics	Report card methods	quality indicators	development	process of development
1012	McEwan 2002	Keeping mental health reform on course: selecting indicators of mental health system performance	Canadian Journal of Community Mental Health 2002, 21: 5-16	Canada	health system/ plan performance	mental health	Report card methods	quality indicators	development
1038	Frederick 2002	Developing dialysis facility-specific performance measures for public reporting	Health Care Financing Review 2002, 23: 37-50	US	physician/provider performance (group)	dialysis treatment	Report card methods	quality indicators	development	public measures
1081	Lindsay 2002	The development of indicators to measure the quality of clinical care in emergency departments following a modified-delphi approach.	Academic Emergency Medicine 2002, 9: 1131-1139.	Canada	physician/provider performance (group)	emergency care	Report card methods	quality indicators	development	modified Delphi
1216	Moxey 2002	Developing a quality measurement tool and reporting format for long- term care	Joint Commission Journal on Quality Improvement 2002, 28: 180-196	US	health care facility performance	nursing homes/long-term care facilities	Report card methods	quality indicators	development
1258	Fongwa 2002	Overview of themes identified from African American discourse on quality of care.	Journal of Nursing Care Quality 2002, 16: 17-38	US	health system/plan performance		Report card methods	quality indicators	development	modified Delphi
1260	McKinley 2002	Performance indicators in women's health: incorporating women's health in the health plan employer data and information set (HEDIS).	Womens Health Issues 2002, 12: 46-58	US	health system/plan performance	women's health	Report card methods	quality indicators	development
1279	Fischbacher 2001	Improving the quality of communicable disease control: the example of meningococcal disease	Communicable Disease & Public Health 2001, 4: 268-272	UK	health system/plan performance	infectious disease	Report card methods	quality indicators	development	consensus
1319	Murphy 2001	Measuring outcomes of midwifery care: development of an instrument to assess optimality	Journal of Midwifery & Women's Health 2001, 46: 274-284	US	physician/provider performance	midwifery	Report card methods	quality indicators	development
1366	DiSalvo 201	Pitfalls in assessing the quality of care for patients with cardiovascular disease	American Journal of Medicine 2001, 111: 297-303	US		cardiac care	Report card methods	quality indicators	development
1380	Holoway 2001	Development of performance measures for acute ischemic stroke.	Stroke 2001, 32: 2058-2074	US	hospital performance	stroke care	Report card methods	quality indicators	development	modified Delphi
1383	Patrick 2001	Evaluating the quality of dying and death.	Journal of Pain & Symptom Management 2001, 22: 717-726	US	physician/provider performance (group)	end of life care	Report card methods	quality indicators	development
1555	McCorry 2000	Developing performance measures for alcohol and other drug services in managed care plans. Washington Circle Group.	Joint Commission Journal on Quality Improvement 2000, 26: 633-643	US	health system/plan performance	alcohol and drugs	Report card methods	quality indicators	development
1662	Sofaer 2000	Developing performance indicators that reflect an expanded view of health: findings from the use of an innovative methodology.	Joint Commission Journal on Quality Improvement 2000, 26: 189-202	US	health system/plan performance	chronic illness	Report card methods	quality indicators	development	story-telling
1679	Rantz 2000	Setting thresholds for quality indicators derived from MDS data for nursing home quality improvement reports: an update	Joint Commission Journal on Quality Improvement 2000, 26: 101-110	US	health care facility performance	nursing homes	Report card methods	quality indicators	development	Delphi
1768	Macario 1999	Which clinical anesthesia outcomes are both common and important to avoid? The perspective of a panel of expert anesthesiologists.	Anesthesia & Analgesia 1999, 88: 1085-1091	US	physician/provider performance (group)	outpatient surgery	Report card methods	quality indicators	development	Delphi
1769	DeRosario 1999	Healthcare system performance indicators: a new beginning for a reformed Canadian healthcare system.	for Healthcare Quality 1999, 21: 37-41.	Canada	health system/ plan performance		Report card methods	quality indicators	development
1821	Idvall 1999	A tentative model for developing strategic and clinical nursing quality indicators: postoperative pain management.	International Journal of Nursing Practice 1999, 5: 216-226	Sweden	physician/provider performance (group)	pain management	Report card methods	quality indicators	development
1839	Proctor 1999	A developmental performance framework for primary care	International Journal of Health Care Quality Assurance Incorporating Leadership in Health Services 1999, 12: 279-286.	UK	health system/ plan performance	primary care	Report card methods	quality indicators	development
1845	Harris 1999	Measuring patient satisfaction for quality improvement	Med Care 1999, 37: 1207-1213	US	health system/plan performance		Report card methods	quality indicators	development	patient satisfaction
1868	Homer 2006	Quality of care at a children's hospital: the parent's perspective	Archives of Pediatrics & Adolescent Medicine 1999, 153: 1123-1129.	US	hospital performance	pediatrics	Report card methods	quality indicators	development	patient satisfaction;
1929	Kiefe 1998	Identifying achievable benchmarks of care: concepts and methodology.	Int J Qual Health Care 1998, 10: 443-447	US	health system/plan performance		Report card methods	quality indicators	development
1955	McGlynn 1998	Choosing and evaluating clinical performance measures	Joint Commission Journal on Quality Improvement 1998, 24: 470-479	US	health system/plan performance		Report card methods	quality indicators	development
2213	Maas 1996	Classifying nursing-sensitive patient outcomes	Image - the Journal of Nursing Scholarship 1996, 28: 295-301.	US	health system/plan performance	nursing care	Report card methods	quality indicators	development
2217	Harr 1996	Developing quality indicators as educational tools to measure the implementation of clinical practice guidelines	Am J Med Qual 1996, 11: 179-185.	US	physician/provider performance		Report card methods	quality indicators	development
2244	Ansari 1996	Establishing thresholds for adverse patient outcomes.	Int J Qual Health Care 1996, 8: 223-230	Australia	hospital performance		Report card methods	quality indicators	development
2283	Wensing 1996	Indicators of the quality of general practice care of patients with chronic illness: a step towards the real involvement of patients in the assessment of the quality of care.	Quality in Health Care 1996, 5: 73-80.	Denmark	physician/provider performance (group)	chronic illness	Report card methods	quality indicators	development	Delphi
2411	Petitta 1995	The transition to medication system performance indicators.	Topics in Hospital Pharmacy Management 1995, 14: 20-26.	US	hospital performance	drug prescription	Report card methods	quality indicators	development
2466	Keay 1994	Indicators of quality medical care for the terminally ill in nursing homes.	Journal of the American Geriatrics Society 1994, 42: 853-860	US	health care facility performance	nursing homes, end of life care	Report card methods	quality indicators	development
2518	Collopy 1993	The Australian development of national quality indicators in health care	Joint Commission Journal on Quality Improvement 1993, 19: 510-516	Australia	health system/plan performance		Report card methods	quality indicators	development
2681	Koepke 1990	The process of quality assurance. Quality indicators in clinical pathology.	Archives of Pathology & Laboratory Medicine 1990, 114: 1136-1139.	US	physician/provider performance (group)	clinical laboratory	Report card methods	quality indicators	development
2764	Knox 1986	Perinatal mortality standards: construction and use of a health care performance indicator	Journal of Epidemiology & Community Health 1986, 40: 193-204	UK	health system/plan performance	perinatal care	Report card methods	quality indicators	development	mortality
2816	Talwalkar 2006	Prophylaxis with beta blockers as a performance measure of quality health care in cirrhosis	Gastroenterology 2006, 130: 1005-1007.	US	health system/plan performance	liver care	Report card methods	quality indicators	development
2819	Krumholz 2006	ACC/AHA clinical performance measures for adults with ST-elevation and non-ST-elevation myocardial infarction: a report of the American College of Cardiology/American Heart Association Task Force on Performance Measures	Journal of the American College of Cardiology 2006, 47: 236-265.	US	hospital performance	cardiac, AMI care	Report card methods	quality indicators	development
2822	Bonow 2005	ACC/AHA Clinical Performance Measures for Adults with Chronic Heart Failure: a report of the American College of Cardiology/American Heart Association Task Force on Performance Measures	Circulation 2005, 112: 1853-1887	US	hospital performance	cardiac, heart failure	Report card methods	quality indicators	development
3233	Androwich 1996	A practical approach to developing system performance indicators.	Nursing Economics 1996, 14: 174-179	US			Report card methods	quality indicators	development
3460	Pink 2006	Financial benchmarks for Ontario hospitals	Healthc Q 2006, 9: 40-45	Canada	hospital performance		Report card methods	quality indicators	development
3593	Streppel 1998	Indicators for quality evaluation of inpatient patient care in an ENT clinic.	HNO 1998, 46: 864-869	Germany	physician/provider performance		Report card methods	quality indicators	development
3594	Suss 2005	Integrated sustainability-oriented reporting--key indicators for communities and cities. Results of a research and development project.	Gesundheitswesen 2005, 67: 150-154	Germany	health system/plan performance	public health	Report card methods	quality indicators	development
3613	Zorn 1999	Quality assessment of medical care--a standardized scheme for the development of quality indicators.	Zeitschrift fur Arztliche Fortbildung und Qualitatssicherung 1999, 93: 123-128	Germany	health system/plan performance		Report card methods	quality indicators	development
3752	Martinez-Pillado 2006	From an information sheet to a balanced scorecard.	Revista de Calidad Asistencial 2006, 21: 13-19	Spain	hospital performance		Report card methods	quality indicators	development
3827	Lovell 2006	Frontier analysis of healthcare	International Journal of Healthcare Technology & Management 2006, 7: 5-14	US	health system/plan performance		Report card methods	quality indicators	development	valid
3899	Groenewoud 2005	Performance indicators for health care consumers.	Acta Hospitalia 2005, 45: 25-49+101.	The Netherlands	health system/plan performance		Report card methods	quality indicators	development	consumer report
4088	Saliba 2005	Quality indicators for the management of medical conditions in nursing home residents	Journal of the American Medical Directors Association 2005, 6: S35-S48	US	health care facility performance	nursing homes	Report card methods	quality indicators	development	Delphi
4117	Bounekkar 2004	Performance indicators in services of hospitals	Journal D'Economie Medicale 2004, 22: 393-402.	UK	hospital performance	sugery	Report card methods	quality indicators	development
4209	Sugarman 2004	Balancing the scorecard: Key performance indicators in a complex healthcare setting	Clinician in Management 2004, 12: 129-132.	UK	health system/plan performance		Report card methods	quality indicators	development	balanced scorecard
4255	Lux 2004	A proposal for case definitions and outcome measures in studies of infantile spasms and West syndrome: Consensus statement of the West Delphi Group	Epilepsia 2004, 45: 1416-1428	UK	physician/provider performance (group)	infantile spasms	Report card methods	quality indicators	development	Delphi
4452	ten Asbroek 2004	Developing a national performance indicator framework for the Dutch health system.	Int J Qual Health Care 2004, 16: i65-i71	Netherlands	health system/plan performance		Report card methods	quality indicators	development
4453	Johansen 2004	Quality Improvement in an Outpatient Department for Subacute Low Back Pain Patients: Prospective Surveillance by Outcome and Performance Measures in a Health Technology Assessment Perspective.	Spine 2004, 29: 925-931	Denmark	physician/provider performance (group)	outpatient clinic, back pain	Report card methods	quality indicators	development	process and outcomes
4496	Beattie 2004	A Delphi study to identify performance indicators for emergeny medicine.	Emergency Medicine Journal 2004, 21: 47-50	UK	hospital performance	emergency care	Report card methods	quality indicators	development	Delphi
4516	Nelen 2003	Development of quality indicators: A first step in the implementation of Dutch infertility clinical guidelines.	Tijdschrift voor Fertiliteitsonderzoek 2003, 17: 90-95.	Netherlands	physician/provider performance (group)	fertility/infertility clinics	Report card methods	quality indicators	development
4549	Schneider 2003	Do we need to measure in order to improve? Importance of quality indicators for disease management programmes and quality management.	ZFA Zeitschrift fur Allgemeinmedizin 2003, 79: 547-552	Germany	physician/provider performance (group)	chronic illness	Report card methods	quality indicators	development
4552	Pronovost 2003	Developing and Pilot Testing Quality Indicators in the Intensive Care Unit.	Journal of Critical Care 2003, 18: 145-155.	US	physician/provider performance (group)	intensive care	Report card methods	quality indicators	development
4689	Zimmerman 2003	Improving nursing home quality of care through outcomes data: The MDS quality indicators	International Journal of Geriatric Psychiatry 2003, 18: 250-257.	US	health care facility performance	nursing home care	Report card methods	quality indicators	development
4793	Asch 2002	Comparing quality of care for sexually transmitted diseases in specialized and general clinics.	Public Health Reports 2002, 117: 157-163	US	physician/provider performance (group)	sexually transmitted diseases	Report card methods	quality indicators	development	Delphi
4844	Clarkson 2002	Developing performance indicators for mental health care	Journal of Mental Health 2002, 11: 281-293.	UK	health system/plan performance	mental health care	Report card methods	quality indicators	development
5030	Hearnshaw 2001	Expert consensus on the desirable characteristics of review criteria for improvement of health care quality.	Quality in Health Care 2001, 10: 173-178	UK	health system/plan performance		Report card methods	quality indicators	development	Delphi
5291	Giangrande 1998	Quality indicators of dialysis	Giornale Italiano di Nefrologia 1998, 15(6):321	Italy	physician/provider performance (group)	dialysis treatment	Report card methods	quality indicators	development	Delphi
5926	Lawthers 1995	Designing and using measures of quality based on physician office records.	Journal of Ambulatory Care Management 1995, 18: 56-72.	US	physician/provider performance (group)	outpatient care	Report card methods	quality indicators	development	Framing and Dissemination
5960	Czarnecki 1994	Benchmarking can add up for healthcare accounting	Healthcare Financial Management 1994, 48: 62-67	US	health system/plan and hospital performance	financial	Report card methods	quality indicators	development
6228	Glandon 1987	An analytical review of hospital financial performance measures	Hospital & Health Services Administration 32 (4): 439	US	hospital performance	financial	Report card methods	quality indicators	development
6301	Goodman 1980	The development of performance and cost measures for a hospice program	HE 68. 1980. American Hospital Association	US	physician/provider performance (group)	hospice programs	Report card methods	quality indicators	development
6932	Eisen 2001	Toward a national report card: Measuring consumer experiences.	In Improving mental health care: Commitment to quality. Edited by Dickey B, Sederer LI. Washington DC: American Psychiatric Publishing; 2001:115-134	US	health system/plan performance	mental health care	Report card methods	quality indicators	development
7371	Nicholas 2006	Queensland collaborative for healthcare improvement: a model for the development of performance measures and quality improvement processes in renal dialysis	Renal Society of Australasia Journal 2006, 2: 16-20	Australia	physician/provider performance (group)	dialysis treatment	Report card methods	quality indicators	development	Stats, Dissemination
7372	Barnsley 2005	Identifying performance indicators for family practice: assessing levels of consensus.	Canadian Family Physician 2005, 51 701	Canada	physician/ provider performance (group)	primary care	Report card methods	quality indicators	development
7392	Lacey 2006	Developing measures of pediatric nursing quality.	Journal of Nursing Care Quality 2006, 21: 210-222	US	physician/provider performance	nursing, pediatrics	Report card methods	quality indicators	development
7394	Lee 2006	Constructing adolescent substance abuse performance measures using administrative data	Journal for Healthcare Quality 2006, 28: 42-59	US	physician/provider performance (group)	substance abuse	Report card methods	quality indicators	development
7409	Gagliardi 2005	Development of quality indicators for colorectal cancer surgery, using a 3-step modified Delphi approach	Canadian Journal of Surgery 2005, 48: 441-452	Canada	hospital performance	surgery, colorectal cancer	Report card methods	quality indicators	development	Delphi
7426	Bewick 2006	Routine outcome measurement completion rates of the CORE-OM in primary care psychological therapies and counselling	CPR 2006, 6: 33-40	UK			Report card methods	quality indicators	development
7848	Coben 2002	Measuring the quality of hospital-based domestic violence programs	Academic Emergency Medicine 2002, 9: 1176-1183	US	hospital performance	emergency care, domestic violence	Report card methods	quality indicators	development	Delphi
7977	Mackey 2002	Quality indicators for academic nursing primary care centers.	Nursing Economics 2002, 20: 62-65	US	hospital performance	nursing care	Report card methods	quality indicators	development
8196	Zinn 1998	Use of delphi panel method to develop consensus on laboratory performance indicators.	Clinical Laboratory Management Review 1998, 12: 97-105	US	physician/ provider performance (group)		Report card methods	quality indicators	development	Delphi
8209	McColl 1998	Performance indicators for primary care groups: an evidence based approach	BMJ 1998, 317: 1354-1360	UK	health system/plan performance	primary care	Report card methods	quality indicators	development
8234	Hanes 1998	Grading health care: the science and art of developing consumer scorecards.	San Francisco, CA: Jossey-Bass Publishers; 1998	US	health system/plan performance, hospital performance, physician/provider performance		Report card methods	quality indicators	development	consumer survey
8329	Turner 1996	Nutrition measures for managed care report cards... The Health Plan Employer Data and Information Set (HEDIS).	Journal of the American Dietetic Association 1996, 96: 374-380.	US	health system/plan performance	nutrition	Report card methods	quality indicators	development
8373	Bloomberg 1993	Development of clinical indicators for performance measurement and improvement: an HMO/purchaser collaborative effort.	Joint Commission Journal on Quality Improvement 1993, 19: 586-595	US	health system/plan performance		Report card methods	quality indicators	development
9170	Roberts 1994	Setting priorities for measures of performance for geriatric medical services	Age and Ageing 1994, 23: 154-157		physician/provider performance (group)	geriatrics	Report card methods	quality indicators	development	Delphi
9212	Zimmerman 1995	Development and testing of nursing home quality indicators.	Health Care Financing Review 1995, 16: 107-127				Report card methods	quality indicators	development
9660	Lesneski 2005	Developing a performance measurement system for local public health agencies in the Florida Department of Health using the Balanced Scorecard framework	United States -- North Carolina: The University of North Carolina at Chapel Hill; 2005; Dissertation	US	health system/plan performance	public health	Report card methods	quality indicators	development	balanced scorecard
10036	Idvall 2002	Development of Strategic and Clinical Quality Indicators in Postoperative Pain Management.	10th International pain clinic (Sardinia Italy) 2002, 35-40.	Italy	hosptial performance	pain management	Report card methods	quality indicators	development
10525	McKillop 2000	An examination of how hospitals use the reporting framework prescribed in the Ontario hospital reporting system	2000. Institute for Clinical Evaluative Sciences	Canada			Report card methods	quality indicators	development
10528	Alberta Health and Wellness	Alberta's health system: some performance indicators 2001	2001. Edmonton AB, Alberta Health and Wellness.	Canada			Report card methods	quality indicators	development
10530	European Commission	Defining a Minimum Data Set and related Indicators for use with the System of Health Accounts in the European Union	Report	Europe	health system/plan performance		Report card methods	quality indicators	development
10532	OECD	Lambie 2004; Selecting Indicators for the Quality of Cardiac Care at the Health Systems Level in OECD Countries	OECD Health Technical Papers #14. 2004. Paris France, OECD	OECD	health system/plan performance	cardiac care and surgery	Report card methods	quality indicators	development	Delphi
10533	OECD	Greenfield 2004; Selecting Indicators for the Quality of Diabetes Care at the Health Systems Level in OECD Countries	OECD Health Technical Papers #15. 2004. Paris France, OECD.	OECD	health system/plan performance	diabetes care	Report card methods	quality indicators	development	Delphi
10534	Marshall 2004;	Selecting Indicators for the Quality of Health Promotion, Prevention and Primary Care at the Health Systems Level in OECD Countries	OECD Health Technical Papers #16. 2004. Paris France, OECD.	OECD	health system/plan performance	primary care	Report card methods	quality indicators	development
10535	Hermann R, Mattke S, OECD Mental Health Care Panel.	Hermann 2004; Selecting Indicators for the Quality of Mental Health Care at the Health Systems Level in OECD Countries	OECD Health Technical Papers #17. 2004. Paris France, OECD	OECD	health system/plan performance	mental health care	Report card methods	quality indicators	development
10536	Manitoba Centre for Health Policy	Using Administrative Data to develop indicators of quality care in personal care homes	2006. Winnipeg MB, Manitoba Centre for Health Policy.	Canada	health care facility performance		Report card methods	quality indicators	development
10555	Millar 2004;	Selecting Indicators for Patient Safety at the Health Systems Level in OECD Countries	OECD Health Technical Papers #18. 2004. Paris France, OECD	OECD	health system/plan performance	patient safety	Report card methods	quality indicators	development
10563	RAND	Developing quality of care indicators for the elderly project 2004	Santa Monica CA, RAND	US	health system/plan performance	geriatrics	Report card methods	quality indicators	development	RAND/UCLA appropriateness method
10567	Nerenz 2002	Developing a health plan report card on quality of care for minority populations: field report	2002. New York NY, The Commonwealth Fund	US	health system/plan performance	minority health	Report card methods	quality indicators	development
10770	Appleby J, Devlin N	Measuring NHS success: can patient's views on health outcomes help manage performance?	http://www.kingsfund.org.uk/resources/publications/measuring_nhs.html	UK	health system/ plan performance	quality of life	Report card methods	quality indicators	development
10771	Jacobs R, Smith P, Goddard M.	Measuring performance: An examination of composite performance indicators	http://www.york.ac.uk/inst/che/pdf/tp29.pdf	UK	health system/ plan performance		Report card methods	quality indicators	development
10772	Knight EL, Avorn J	Quality indicators for appropriate medication use in vulnerable elders	Ann Intern Med 135 (8 Pt 2): 703-710	US	physician/ provider performance (group)	geriatrics	Report card methods	quality indicators	development
10773	Chodosh J, Ferrell BA, Shekelle PG, Wenger NS	Quality indicators for pain management in vulnerable elders	Ann Intern Med 135 (8 Pt 2): 731-735	US	physician/ provider performance (group)	geriatrics	Report card methods	quality indicators	development
10774	Bates-Jensen BM	Quality indicators for prevention and management of pressure ulcers in vulnerable elders	Ann Intern Med 135 (8 Pt 2): 744-751	US	physician/ provider performance (group)	geriatrics	Report card methods	quality indicators	development
10775	Rubenstein LZ, Powers CM, MacLean CH	Quality indicators for the management and prevention of falls and mobility problems in the vulnerable elderly.	Ann Intern Med 135 (8 Pt 2): 686-693.	US	physician/ provider performance (group)	geriatrics	Report card methods	quality indicators	development
10776	Fonarow GC	Quality indicators for the management of heart failure in vulnerable elders	Ann Intern Med 135 (8 Pt 2): 694-702.	US	physician/ provider performance (group)	geriatrics	Report card methods	quality indicators	development
10777	MacLean CH	Quality Indicators for the management of osteoarthritis in vulnerable elders	Ann Intern Med 135 (8 Pt 2): 711-721	US	physician/ provider performance (group)	geriatrics	Report card methods	quality indicators	development
10778	Grossman JM, MacLean CH	Quality indicators for the management of osteoporosis in vulnerable elders	Ann Intern Med 135 (8 Pt 2): 722-730	US	physician/ provider performance (group)	geriatrics	Report card methods	quality indicators	development
10779	Rhew DC	Quality indicators for the management of pneumonia in vulnerable elders	Ann Intern Med 135 (8 Pt 2): 736-743	US	physician/ provider performance (group)	geriatrics	Report card methods	quality indicators	development
10780	Schnelle JF, Smith RL	Quality Iindicators for the management of urinary incontience in vulnerable community-dwelling elders	Ann Intern Med 135: 752-758	US	physician/ provider performance (group)	geriatrics	Report card methods	quality indicators	development
10781	Litwin MS, Steinberg M, Malin J, Naitoh J, McGuigan KA, Steinfeld R, Adams J, Brook RH.	Prostate cancer patient outcomes and choice of providers: development of an infrastructure for quality assessment	http://www.rand.org/pubs/monograph_reports/2005/MR1227.pdf	US	physician/ provider performance	cancer	Report card methods	quality indicators	development
10782	Kerr EA, Asch SM, Hamilton EG, McGlynn EA	Quality of care for cardiopulmonary conditions	http://www.rand.org/pubs/monograph_reports/MR1282/	US		cardiovascular, pulmonary	Report card methods	quality indicators	development
10783	McGlynn EA, Damberg CL, Kerr EA, Schuster MS.	Quality of care for children and adolescents	http://www.rand.org/pubs/monograph_reports/MR1283/	US		Children and adolescent health	Report card methods	quality indicators	development
10784	Kerr EA, Asch SM, Hamilton EG, McGlynn EA	Quality of care for general medical conditions	http://www.rand.org/pubs/monograph_reports/MR1280/	US		General medical conditions	Report card methods	quality indicators	development
10785		Quality of care for oncologic conditions and HIV	http://www.rand.org/pubs/monograph_reports/MR1281/	US		cancer, HIV	Report card methods	quality indicators	development
10786		Quality of care for women: a review of selected clinical conditions and quality indicators	http://www.rand.org/pubs/monograph_reports/MR1284/	US		women's health	Report card methods	quality indicators	development
10787	Jacobs R, Martin S, Goddard M, Gravelle H, Smith PC	Informing the development of performance ratings: a report for the commission for Health Improvement	http://www.york.ac.uk/inst/che/pdf/tp32.pdf	UK	health system performance		Report card methods	quality indicators	development
10788	Prys-Picard CO, Campbell SM, Ayres JG, Miles JF, Niven RM,	Defining and investigating difficult asthma: developing quality indicators	Respiratory Medicine 100: 1254-1261	UK		asthma	Report card methods	quality indicators	development
10789	Engels Y, Campbell S, Dautzenberg M, van den Hombergh P, Brinkman H, Szecsenyi J, Falcoff H, Seuntjens L, Kuenzi B, Grol R.	Developing a framework of, and quality indicators for, general practice management in Europe	Family Practice 22: 215-222	Europe	physician/ provider performance (group)	general practice	Report card methods	quality indicators	development
10790	Campbell SM, Shield T, Rogers A, Gask L	How do stakeholder groups vay in a Delphi technique about primary mental health care and what factors influence their ratings?	Qual Saf Health Care 13: 428-434	UK		mental health	Report card methods	quality indicators	development
10791	Campbell SM, Braspenning J, Hutchinson A, Marshall MN	Research methods used in developing and applying quality indicators in primary care	BMJ 326: 816-819	UK	physician/ provider performance (group)	primary care	Report card methods	quality indicators	development
10792	Bukonda N, Tavrow P, Abdallah H, Hoffner K, Tembo J. 2002	Implementing a national hospital accreditation program: the Zambian experience	Int J Quality in Health Care 14(suppl 1): 7-16	Zambia	health system performance	medicine in developing countries	Report card methods	quality indicators	development
10793	Southgate L, Campbell M, Cox J, Foulkes J, Jolly B, McCrorie P, Tombleson P 2001	The General Medical Council's Performance Procedures: the development and implementation of tests of competence with examples from general practice	Med Education 35 (suppl 1): 20-28	UK	health system performance	primary care	Report card methods	quality indicators	development
10794	Marshall MN, Roland MO, Campbell SM, Kirk S, Reeves D, Brook R, McGlynn EA, Shekelle PG.	Measuring general practice: A demonstration project to develop and test a set of primary care clinical quality indicators	Nuffield Trust, ISBN 1-8330-3425-1	UK		general practice	Report card methods	quality indicators	development
10795	Lindsay MP, Kapral MK, Gladstone DJ, Holloway R, Tu JV, Laupacis A, Grimshaw JM.	The Canadian Stroke Quality of Care Study: establishing indicators for optimal acute stroke care	CMAJ 172 (3): 363-365	Canada		stroke	Report card methods	quality indicators	development
10796	Southgate L, Cox J, David T, Hatch D, Howes A, Johnson N, Jolly B, Macdonald E, McAvoy P, McCrorie P, Turner J.	The General Medical Council's performance procedures: peer review of performance in the workplace	Med Education 35 (suppl 1): 9-19	UK		primary care	Report card methods	quality indicators	development
10797	Campbell SM, Braspenning J, Hutchinson A, Marshall M	Research methods used in developing and applying quality indicators in primary care.	Qual Saf Health Care 11: 358-364	UK	physician/provider performance (group)	primary care	Report card methods	quality indicators	development
10798	Shekelle PG, MacLean CH, Morton SC, Wenger NS	Assessing care of vulnerable elders: methods for developing quality indicators	Ann Intern Med 135 (8 Pt 2): 647-652	US	health system/plan performance	geriatrics	Report card methods	quality indicators	development
10800	Chow TW, MacLean CH	Quality indicators for dementia in vulnerable community-dwelling and hospitalized elders	Ann Intern Med 135 (8 Pt 2): 668-676	US	health system/plan performance	geriatrics, mental health	Report card methods	quality indicators	development
10801	Wenger NS, Rosenfel K	Quality indicators for end-of-life care in vulnerable elders	Ann Intern Med 135 (8 Pt 2): 677-685	US	health system/plan performance	geriatrics, palliative care	Report card methods	quality indicators	development
10802	Campbell SM, Roland MO, Shekelle PG, Cantrill JA, Buetow SA, Cragg DK	Development of review criteria for assessing the quality of management of stable angina, adult asthma, and non-insulin dependent diabetes mellitus in general practice	Quality in Health Care 8: 6-15	UK	physician/provider performance	primary care	Report card methods	quality indicators	development
11102	Shahian DM, Edwards FH, Ferraris VA, Haan CK, Rich JB, Normand S-L, et al.	Quality Measurement in Adult Cardiac Surgery: Part 1-Conceptual Framework and Measure Selection.	Annals of Thoracic Surgery. Apr 2007; 83(4 SUPPL ): S3-S12		hospital performance	cardiac, surgery	Report card methods	quality indicators	development
11103	Cionini L, Gardani G, Gabriele P, Magri S, Morosini PL, Rosi A, et al.	Quality indicators in radiotherapy.	Radiotherapy and Oncology. Feb 2007; 82(2): 191-200	Italy	physician/provider performance (group)	radiotherapy	Report card methods	quality indicators	development
11104	Caplin DA, Rao JK, Filloux F, Bale JF, Van OC	Development of performance indicators for the primary care management of pediatric epilepsy: Expert consensus recommendations based on the available evidence.	Epilepsia. Dec 2006; 47(12): 2011-2019		physician/ provider performance (group)	pediatric epilepsy	Report card methods	quality indicators	development	Delphi
11105	McGory ML, Shekelle PG, Ko CY	Development of quality indicators for patients undergoing colorectal cancer surgery.	Journal of the National Cancer Institute. Nov 2006; 98(22): 1623-1633	US	physician/ provider performance	surgery, colorectal cancer	Report card methods	quality indicators	development	RAND/ UCLA Appropriateness method
11118	Cott CA, Teare G, McGilton KS, Lineker S	Reliability and construct validity of the client-centred rehabilitation questionnaire.	Disability and Rehabilitation. Nov 2006; 28(22): 1387-1397		physician/provider performance (group)	rehabilitation	Report card methods	quality indicators	development
11106	Idanpaan-Heikkila UM, Lambie L, Mattke S, McLaughlin V, Palmer H, Tu JV	Selecting indicators for the quality of cardiac care at the health system level in Organization for Economic Co-operation and Development countries.	International Journal for Quality in Health Care. Sept 2006; 18(SUPPL 1): 39-44	OECD	health system/plan performance	cardiac care	Report card methods	quality indicators	development	Delphi
11107	Marshall M, Klazinga N, Leatherman S, Hardy C, Bergmann E, Pisco L, et al.	OECD Health Care Quality Indicator Project. The expert panel on primary care prevention and health promotion.	International Journal for Quality in Health Care. Sept 2006; 18(SUPPL 1): 21-25	OECD	health system/plan performance	primary care	Report card methods	quality indicators	development	Delphi
11108	McLoughlin V, Millar J, Mattke S, Franca M, Jonsson PM, Somekh D, et al.	Selecting indicators for patient safety at the health system level in OECD countries.	International Journal for Quality in Health Care. Sept 2006; 18(SUPPL 1): 14-20	OECD	health system/plan performance	patient safety	Report card methods	quality indicators	development	Delphi
11117	Fornara F, Bonaiuto M, Bonnes M	Perceived hospital environment quality indicators: A study of orthopaedic units.	J Environ Psychol. 2006; 26(4): 321-334	Italy	hospital performance	orthopaedics	Report card methods	quality indicators	development
11110	Gillespie F, Orsi GB, Caracci G, Scanzano P, Casertano L, Duranti G, et al.	Performance indicators: INCA (cardiovascular indicators) project	Ann Ig. 2007; 19(1): 63-71		physician/provider performance (group)	cardiac, AMI care	Report card methods	quality indicators	development
11111	Giordano L, Giorgi D, Frigerio A, Bravetti P, Paci E, Petrella M, et al.	Process indicators and standards for the evaluation of breast cancer screening programmes	Epidemiol Prev. 2006; 30(2 Suppl 1): 5-9	Italy	physician/provider performance	breast cancer	Report card methods	quality indicators	development
11112	Hart J, Sweeney G	Integrating patient safety indicators into patient safety programs.	J Healthc Qual. 2006; 28(6): 18-28	US	hospital performance	patient safety	Report card methods	quality indicators	development
11113	Maggard MA, McGory ML, Shekelle PG, Ko CY	Quality indicators in bariatric surgery: improving quality of care.	Surg obes relat dis. 2006; 2(4): 423-429		physician/provider performance	bariatric surgery	Report card methods	quality indicators	development	RAND/ UCLA Appropriateness method
11114	Ruter A, Nilsson H, Vilkstrom T	Performance indicators as quality control for testing and evaluating hospital management groups: a pilot study.	Prehospital Disaster Med. 2006; 21(6): 423-426		hospital performance	management	Report card methods	quality indicators	development
11115	Wollersheim H, Hermens R, Hulscher M, Braspenning J, Ouwens M, Schouten J, et al.	Clinical indicators: development and applications.	Neth J Med. 2007; 65(1): 15-22		physician/provider performance (group)		Report card methods	quality indicators	development
11101	not indicated	Quality Indicators for Medication Use in Vulnerable Elders.	J Am Geriatr Soc. 2007; 55(S2): S373-S382		physician/provider performance (group)	geriatrics	Report card methods	quality indicators	development
11116	Ahler M	A balanced scorecard for the clinical laboratory.	United States -- California: California State University, Dominguez Hills; 2007	US	physician/provider performance (group)	clinical laboratory	Report card methods	quality indicators	development
12056	Vermeulen RP, Jessurun GA, Peels HO, Jaarsma T, Zijlstra F 2008	Clinical performance indicators for percutaneous coronary intervention	Critical Pathways in Cardiology: A Journal of Evidence-Based Medicine 7(2): 126	Netherlands	physician/ provider performance	cardiac, interventional cardiology	Report card methods	quality indicators	development	Delphi
12057	Miyashita M, Nakamura A, Morita T, Bito S 2008	Identification of quality indicators of end-of-life cancer care from medical chart review using a modified Delphi method in Japan	American Journal of Hospice & Palliative Medicine 25(1): 33	Japan	Health system/plan performance	palliative care	Report card methods	quality indicators	development	Delphi
12058	Kruk ME, Freeman LP 2008	Assessing health system performance in developing countries: a review of the literature	Health Policy 85(3): 263	US	Health system/plan performance	developing countries	Report card methods	quality indicators	development	framework
12059	Gaikwad R, Warren J, Kenealy T. 2007	The TAR model: use of therapeutic state transitions for quality assurance reporting in chronic disease management	Medinfo 12 (Pt 2): 866	New Zealand	physician/ provider performance (group)	primary care, hypertension treatment	Report card methods	quality indicators	development	P4P
12060	Dillon P, Hammermeister K, Morrato E, Kempe A, Oldham K, Moss L et al 2008	Developing a NSQIP module to measure outcomes in children's surgical care: opportunity and challenge	Seminars in pediatric surgery 17(2): 131	US	hospital performance	surgery	Report card methods	quality indicators	development
12061	Estes NA III 2008	ACC/AHA/Physician Consortium 2008 clinical performance measures for adults with nonvalvular atrial fibrillation or atrial flutter: a report of the American College of Cardiology/American Heart Association Task Force on Performance Measures and the Physician Consortium for Performance Improvement	Circulation 117(8): 1101	US	hospital performance	cardiac, AF	Report card methods	quality indicators	development
12062	Groenewoud AS, van Exel NJ, Berg M, Huijsman R 2008	Building quality report cards for geriatric care in The Netherlands: using concept mapping to identify the appropriate "building blocks" from the consumer's perspective	Gerontologist 48(1): 79	Netherlands	physician/provider performance	geriatric care	Report card methods	quality indicators	development
12063	Harlin SL, Willard LA, Rush KJ, Ghisletta LC, Meyers WC 2008	Chronic wounds of the lower extremity: a preliminary performance measurement set	Plastic & Reconstructive Surgery 121(1): 142	US	hospital performance	wound treatment	Report card methods	quality indicators	development
12064	Glasgow RE, Peeples M, Skovlund SE 2008	Where is the patient in diabetes performance measures? The case for including patient-centered and self-management measures	Diabetes care 31(5): 1046	US	physician/provider performance	diabetes care	Report card methods	quality indicators	development
12065	Harding R, Dinat N, Sebuyira LM 2007	Measuring and improving palliative care in South Africa: Multiprofessional clinical perspectives on development and application of appropriate outcome tools	Progress in Palliative Care 15(2): 55	South Africa	physician/ provider performance (group)	palliative care	Report card methods	quality indicators	development
12066	Gonasalves VLM, Lima AFC, Cristano H, Hashimoto MRK 2007	The creation of performance evaluation indicators through a focus group	Revista latino-americana de enfermagem 16(1): 134	Brazil	physician/ provider performance		Report card methods	quality indicators	development
12067	Chung K, Lai M, Cheng SH, Tang S, Huang CC, Cheng A 2008	Organization-based performance measures of cancer care quality: core measure development for breast cancer in Taiwan	European Journal of Cancer Care 17(1): 5	Taiwan	hospital performance	breast cancer treatment	Report card methods	quality indicators	development
12068	Glance LG, Osler TM, Mukamel DB, Dick AW 2008	Impact of the present-on-admission indicator on hospital quality measurement: experience with the Agency for Healthcare Research and Quality (AHRQ) Inpatient Quality Indicators	Medical Care 46(2): 112	US	hospital performance	surgery, pediatrics	Report card methods	quality indicators	development
12069	Pink GH, Daniel I, Hall LM, McKillop I 2007	Selection of key financial indicators: a literature, panel and survey approach	Healthcare Quarterly 10(1): 87	Canada	hospital performance		Report card methods	quality indicators	development

## Sheet: Methods QI usage
Ref ID	First author and date	Title	Citation	Country of Origin	Level of reporting	Clinical area	Category	Sub Category	Sub Category	Sub Category
84	Putnam 2006	Quality indicators for cardiac care: national standards in a community context	Journal of Health Services & Research Policy 2006, 11: 5-12	Canada	health system/plan performance	cardiac	Report card methods	quality indicators	usage	usage
110	Arah 2005	Correlates of health and healthcare performance: applying the Canadian Health Indicators Framework at the provincial-territorial level.	BMC Health Serv Res 2005, 5.	Canada	health system/plan performance		Report card methods	quality indicators	usage	usage
1836	Rath 1999	Integration of generic indicators for quality management in hospital information systems	International Journal of Medical Informatics 1999, 55: 179-188	Germany	hospital performance		Report card methods	quality indicators	usage
5068	Ader 2001	Quality indicators for health promotion programmes.	Health Promotion International 2001, 16: 187-195	Sweden	health system/plan performance	health promotion	Report card methods	quality indicators	usage	structure, process and outcomes
7946	Lemieux-Charles 2000	Use of mid-level indicators in determining organizational performance.	Hospital Quarterly 2000, 3: 48-52	US	hospital performance	organizational performance	Report card methods	quality indicators	usage
8115	Mencke 2000	Application of HEDIS measures within a Veterans Affairs medical center	American Journal of Managed Care 2000, 6: 661-668	US	hospital performance		Report card methods	quality indicators	usage	HEDIS
10803	2006	The guide to quality measures: a compendium	Medicaid and SCHIP Quality Improvement	US	health system/plan performance		Report card methods	quality indicators	development and validation
12070	McDowell L. 2007	Clinical nutrition quality indicators and patient outcomes	Support Line 29(4): 3				Report card methods	quality indicators	uptake

[truncated: 3 more sheets: Methods QI valid , Methods QI devel and val, Methods stats]
